# Supplementary material for: Transcriptome Remodeling of Acinetobacter baumannii during Infection and Treatment
Source: mBio. 2017 Mar 7;8(2):e02193-16. doi: 10.1128/mBio.02193-16 (PMC5340874; doi:10.1128/mBio.02193-16)
Supplement: TABLE S7 [file mbo001173221st7.xlsx]

## Sheet: Sheet1
Name	ABUH34813A	ABUH34813B	ABUH34827A	ABUH34827B	ABUH28081A	ABUH28081B	ABUH28092A	ABUH28092B	ABUH28093A	ABUH28093B	ABUH41096A	ABUH41096B	ABUH28099A	ABUH28099B	ABUH315100A	ABUH315100B	ABUH315101A	ABUH315101B	ABUH410103A	ABUH410103B	ABUH410128A	ABUH410128B	ABUH475197A	ABUH475197B	ABUH475239A	ABUH475239B	ABUH66241A	ABUH66241B	ABUH66253A	ABUH66253B	ABUH66268A	ABUH66268B	ABUH66271A	ABUH66271B	ABUH66276A	ABUH66276B	ABUH475361A	ABUH475361B	ABUH81366A	ABUH81366B	ABUH81389A	ABUH81389B	ABUH81452A	ABUH81452B	ABUH588656A	ABUH588656B	ABUH588663A	ABUH588663B
ACICU_00001	583	311	307	338	145	145	114	134	153	133	122	153	100	150	144	141	116	140	112	168	181	151	150	113	153	143	97	70	139	170	160	143	136	187	159	104	160	86	125	181	142	217	149	119	73	164	112	119
ACICU_00002	8818	5537	4269	4699	4057	3051	3507	2803	4608	3507	4771	5299	3331	3713	3642	3770	2672	4082	4669	4572	6280	4766	3576	3494	4739	3610	4097	2553	4358	4687	3403	3213	3772	3702	3855	3353	3996	2934	4958	4327	4045	4348	5176	4797	2905	5802	5596	4428
ACICU_00003	924	338	297	370	266	221	294	181	278	245	535	512	266	250	326	283	193	264	543	326	548	412	251	260	324	300	360	242	306	293	235	166	276	276	524	396	370	252	437	489	467	361	637	456	360	551	282	381
ACICU_00004	1486	923	720	766	1263	871	1501	999	1584	1106	1396	1219	1232	1327	1476	1520	852	1466	1219	1108	1729	1399	1135	1286	1663	1293	1449	958	1588	1511	1078	1166	1135	1434	1554	1424	1467	1071	1817	1814	1479	1521	2164	1568	979	1738	1091	1155
ACICU_00005	1902	1382	1119	1374	1770	1262	1557	1302	2183	1348	1274	1565	1548	1557	1674	1860	1229	1574	1469	1529	1826	1345	1494	1344	2339	1732	1642	1114	1854	1907	1121	1232	1430	1634	1895	1336	1857	1553	2011	1436	1574	1864	2111	1896	683	1565	1172	1093
ACICU_00006	420	223	328	267	1341	680	747	848	1281	535	563	674	687	700	638	932	681	1062	276	506	588	669	743	705	1347	825	646	280	662	1115	371	616	372	416	1057	527	787	792	775	436	423	829	498	573	146	337	253	181
ACICU_00007	2294	1290	1054	1245	2292	1596	1752	1585	2326	1687	2170	2338	1941	1780	1822	1864	1583	2076	1490	1237	2584	2276	2152	1962	2484	1694	1136	945	1323	1751	1072	992	1198	1459	2521	1440	1832	1360	2335	1785	2082	2116	2715	2143	861	1388	1151	1154
ACICU_00008	577	339	335	398	583	456	563	498	810	542	601	686	587	527	522	617	377	764	310	297	719	706	609	750	805	540	391	272	424	380	389	536	500	401	689	721	594	488	698	433	568	541	545	551	239	422	374	329
ACICU_00009	4764	3190	2795	2562	3973	3156	2373	3256	3621	2709	5072	6164	2800	2674	2352	4289	2590	4027	2697	3221	6084	5002	3094	2894	5537	3408	2841	1471	2388	2109	2107	3298	2295	1849	4760	2141	3103	2637	3808	2971	3803	3814	4629	3695	1940	2895	3462	2568
ACICU_00010	1342	861	490	772	452	420	598	380	958	522	962	959	742	637	640	665	435	673	703	378	1572	1100	545	670	657	615	526	380	804	601	439	495	525	590	964	732	643	540	1313	1133	965	753	1220	1067	511	766	710	631
ACICU_00011	127	97	90	118	116	57	115	52	215	108	92	67	138	130	120	107	92	111	77	52	154	104	95	129	229	111	151	105	132	203	83	88	93	113	149	177	151	123	182	190	137	141	132	138	136	130	184	107
ACICU_00012	20	7	10	7	13	8	12	16	15	15	19	14	15	21	11	7	8	9	18	13	27	18	11	22	10	18	8	5	25	15	9	16	6	9	13	7	10	12	20	38	20	23	21	22	9	28	20	7
ACICU_00013	850	510	323	360	247	151	133	85	170	109	407	370	111	128	118	108	164	159	662	560	569	426	205	165	115	144	346	195	231	250	120	114	144	183	187	164	158	104	353	496	303	402	462	488	335	557	557	449
ACICU_00014	248	125	220	95	180	92	77	52	52	58	319	382	40	47	101	88	120	161	383	456	424	282	106	138	47	44	269	155	217	178	144	112	198	201	71	83	87	55	194	204	131	216	238	277	212	481	336	213
ACICU_00015	625	508	376	622	364	267	493	212	599	428	543	642	375	431	542	519	362	534	578	571	807	659	394	562	518	402	512	332	862	600	499	393	710	739	941	1222	528	374	938	986	322	561	502	501	640	468	474	310
ACICU_00016	261	183	127	182	217	163	619	131	424	304	221	184	590	326	409	661	181	250	212	130	324	259	303	483	474	256	522	493	531	237	345	615	276	377	509	932	387	389	221	398	305	161	409	257	80	190	192	172
ACICU_00017	30	15	12	30	20	8	22	9	11	14	13	16	16	19	10	12	16	18	6	13	20	16	18	23	16	15	24	11	19	13	8	8	16	9	19	18	10	13	12	32	19	25	18	28	10	19	18	29
ACICU_00018	72	72	101	79	31	49	52	37	87	59	110	140	87	68	55	108	42	52	71	58	192	146	48	37	83	71	49	29	79	38	54	62	64	54	89	56	72	69	173	72	158	79	192	139	20	52	63	51
ACICU_00019	76	30	43	72	0	0	0	0	0	0	0	0	0	0	0	0	0	0	0	0	0	0	0	0	0	0	0	0	0	0	0	0	0	0	0	0	0	0	0	0	0	0	0	0	0	0	0	0
ACICU_00020	50	20	31	29	32	28	39	36	61	33	34	38	49	43	30	56	36	43	32	39	37	30	27	47	73	66	33	44	39	55	31	32	46	44	39	28	29	28	36	62	31	41	34	44	7	25	29	17
ACICU_00021	78	113	58	70	41	42	48	30	75	44	62	47	113	109	49	78	40	63	73	37	102	71	41	74	81	69	59	49	49	43	29	26	52	37	44	81	75	72	55	80	51	60	96	91	82	76	75	73
ACICU_00022	271	183	197	177	90	80	138	124	111	91	158	126	124	150	130	144	100	134	125	100	188	192	82	77	130	126	146	149	154	166	120	119	143	140	222	160	125	81	132	142	90	160	191	142	150	229	212	159
ACICU_00023	612	563	581	593	407	389	301	236	472	361	579	580	349	323	394	462	279	428	431	346	596	518	397	538	461	321	489	236	453	315	294	322	403	303	334	261	444	355	724	366	479	454	561	587	208	386	520	303
ACICU_00024	1816	802	350	419	205	97	359	180	320	245	178	146	720	781	210	268	145	171	159	149	290	174	134	174	277	199	231	136	441	416	135	158	188	213	234	214	204	209	282	281	194	227	295	200	117	226	524	320
ACICU_00025	2125	1904	1263	2162	555	564	873	581	1238	825	1164	1014	1100	1133	803	854	542	828	795	458	1517	1294	651	835	1061	1043	809	725	1401	729	656	866	996	1008	1047	1055	1246	860	1891	1696	1087	956	1244	1161	658	834	972	721
ACICU_00026	1748	1269	994	1123	867	626	914	699	1291	908	1077	1000	1230	1229	851	1038	514	935	623	445	1385	1193	679	863	1614	1414	1039	733	1052	1016	859	824	1078	937	1326	1038	1092	913	1263	986	936	1062	1203	1045	743	977	1125	928
ACICU_00027	1480	989	1066	897	780	610	743	594	926	617	1192	1191	768	735	726	799	602	778	1493	976	1690	1281	695	703	809	793	1323	788	1014	965	678	740	845	786	836	748	1005	840	1611	1249	1123	1142	1634	1424	584	1401	1169	969
ACICU_00028	27	2	11	4	11	5	18	13	15	8	9	8	6	4	16	10	10	13	8	46	14	7	7	8	21	8	5	6	10	11	2	3	4	16	13	11	7	8	11	17	6	18	13	8	8	32	10	12
ACICU_00029	90	42	74	63	33	20	27	27	27	29	68	75	22	21	26	40	31	30	50	44	143	76	30	35	29	25	49	32	60	44	27	20	16	43	55	35	22	13	42	62	45	50	88	67	23	35	27	32
ACICU_00030	42	11	4	5	0	1	0	6	4	1	2	2	1	1	1	0	3	0	2	2	4	0	0	2	1	0	1	0	1	4	0	0	0	2	3	1	1	0	5	4	1	7	7	3	6	2	4	3
ACICU_00031	64029	26418	33078	26996	21027	15925	18412	14943	15616	15799	9485	12116	25660	28781	16105	17293	17291	21515	13290	22606	17206	17671	15898	16317	36129	28846	20895	12703	14397	19838	18292	16698	26334	25021	23143	13585	26967	18425	32582	26152	20637	30510	33395	25975	20601	33879	30364	23971
ACICU_00032	2738	1531	1924	1813	1513	1399	1210	1378	1149	1217	646	874	1877	2611	1184	1287	1318	1710	872	3199	923	1087	1282	1290	2993	2468	1399	914	933	1289	1155	1048	1730	1916	1778	1065	2103	1092	2628	3043	1382	2641	1649	1917	1131	1906	1498	875
ACICU_00033	105	65	42	63	61	33	65	38	72	53	30	30	60	63	68	71	54	52	59	44	66	57	43	40	95	61	77	24	75	57	30	43	34	83	53	69	65	67	87	92	47	71	83	64	33	62	75	66
ACICU_00034	303	123	161	154	183	136	113	115	204	116	199	215	169	136	129	137	145	174	219	194	314	234	153	152	123	96	102	77	153	160	114	62	102	113	125	85	123	55	197	184	200	183	234	192	117	220	151	135
ACICU_00035	561	282	359	144	245	142	59	39	45	31	236	208	50	37	103	121	119	167	838	239	387	219	193	222	117	129	768	354	362	402	146	239	193	198	447	270	290	292	290	285	206	204	394	369	318	588	500	389
ACICU_00036	495	204	247	225	193	155	148	132	153	96	323	284	150	210	156	132	152	195	396	380	393	289	152	118	232	239	225	146	245	316	131	101	138	157	251	136	181	124	252	258	202	312	505	306	198	425	313	305
ACICU_00037	308	138	146	171	92	50	86	48	105	86	129	159	97	93	158	120	87	134	238	126	198	192	62	70	107	96	149	106	166	98	90	79	112	115	131	126	53	55	175	223	166	152	251	160	112	169	117	126
ACICU_00038	93	66	69	98	56	45	75	45	91	81	49	66	60	52	86	106	53	68	89	73	65	65	60	75	73	48	78	37	94	85	49	42	59	77	72	77	73	42	110	130	56	63	95	74	50	113	100	78
ACICU_00039	380	301	299	234	168	135	163	98	144	134	256	227	136	151	201	191	149	174	683	264	324	276	115	167	168	120	404	336	257	216	140	141	186	240	297	247	304	168	183	341	186	200	438	304	496	563	371	287
ACICU_00040	907	486	483	434	534	401	403	373	530	385	739	628	392	421	389	363	368	476	650	610	722	632	485	387	578	472	406	276	353	477	494	413	427	531	547	367	431	313	556	560	648	764	552	627	327	922	542	533
ACICU_00041	386	155	133	137	139	127	171	124	133	105	215	233	145	129	154	131	113	146	228	341	311	226	194	156	123	164	119	108	166	151	145	153	106	194	183	93	122	101	255	257	245	223	266	213	209	472	432	287
ACICU_00042	7665	5033	4300	4397	6942	5350	7175	5137	7550	5738	6960	6648	6453	7003	6688	6699	4476	6966	5436	4689	8239	6776	6040	6443	8695	7213	6304	4684	6972	7504	6899	6137	6060	7191	7430	6034	6225	5361	6792	7666	7172	7158	8543	6730	5115	5824	7155	7110
ACICU_00043	473	220	326	316	190	208	174	185	243	177	244	276	200	235	199	178	169	218	179	333	274	248	188	187	303	271	215	122	197	238	170	136	174	241	220	142	216	141	266	311	244	403	341	287	150	301	216	152
ACICU_00044	29	17	12	12	23	11	15	10	19	13	14	10	22	29	16	59	15	15	14	18	20	11	17	20	5	93	18	23	26	20	20	33	11	13	31	29	11	14	33	28	32	17	26	34	7	28	22	12
ACICU_00045	316	192	117	170	68	66	147	78	85	78	81	71	88	115	85	139	69	79	94	64	121	75	63	75	129	112	78	58	116	89	60	60	70	90	110	100	102	82	162	128	92	71	162	100	73	141	130	111
ACICU_00046	147	58	115	44	37	37	36	59	57	24	59	81	45	47	42	35	42	67	46	79	64	66	32	16	68	54	32	17	32	48	34	17	39	37	48	9	41	18	79	69	50	109	79	57	64	121	56	55
ACICU_00047	25	8	20	14	6	7	4	4	12	6	7	2	4	8	9	15	4	4	4	2	3	0	11	1	14	15	9	11	13	16	6	3	8	8	9	10	10	6	8	6	13	8	20	5	11	13	21	14
ACICU_00048	41	38	31	25	8	13	15	10	24	10	10	12	20	25	13	27	9	7	5	10	13	10	13	12	46	26	27	27	27	16	16	10	36	23	14	29	26	25	26	22	9	17	28	15	29	25	27	26
ACICU_00049	112	70	66	73	37	25	30	14	33	23	18	19	33	40	40	31	19	33	15	11	27	13	27	39	64	49	43	37	37	48	43	22	58	28	29	25	59	29	45	41	30	40	49	34	30	60	46	49
ACICU_00050	48	25	32	57	3	4	3	3	2	6	7	12	11	2	5	7	9	3	9	7	5	9	11	4	15	9	6	6	2	11	6	10	12	4	2	8	11	9	11	11	5	9	11	7	10	19	20	11
ACICU_00051	37	12	19	20	14	4	12	6	14	5	8	6	5	8	11	10	7	10	10	7	15	9	13	6	6	13	9	10	12	17	6	10	15	23	5	24	8	8	10	14	19	9	21	13	8	25	22	18
ACICU_00052	288	131	115	118	167	94	213	117	264	162	207	198	174	187	214	189	132	205	172	175	302	261	150	190	242	232	250	143	250	203	147	109	185	226	217	256	203	175	458	447	221	237	368	289	108	217	143	134
ACICU_00053	36	11	20	12	23	17	13	13	12	8	10	12	19	15	5	20	14	74	10	10	11	22	24	6	1	37	215	47	18	18	11	11	12	12	29	9	4	6	23	38	10	16	13	15	13	17	22	12
ACICU_00054	432	345	351	276	629	565	392	376	482	474	522	562	487	605	431	571	469	833	433	657	588	546	576	624	569	629	1012	503	499	643	550	532	838	650	583	479	695	413	585	728	394	742	617	848	652	626	846	473
ACICU_00055	1158	541	542	430	1757	1208	1560	829	1524	1033	1512	1374	1396	1396	1333	1382	1358	1833	1812	1215	2474	1912	1514	1810	998	1015	2062	1400	1538	1325	1232	1332	1574	1621	1688	1464	1671	1207	2446	2549	1877	1792	2569	2170	1875	2123	2160	1552
ACICU_00056	345	177	185	149	144	100	99	98	158	109	137	160	113	119	101	108	116	128	165	164	211	147	150	125	131	102	111	88	161	162	98	140	138	125	134	76	137	125	245	157	141	179	184	171	132	281	213	192
ACICU_00057	313	236	180	212	221	163	137	151	217	168	181	222	206	240	151	214	135	210	298	202	291	256	186	176	194	165	220	133	178	183	166	145	183	192	179	122	186	130	284	328	241	216	280	266	87	194	223	145
ACICU_00058	2211	1757	1209	1272	466	426	156	353	280	392	1250	1316	528	394	219	655	373	557	1913	1042	1478	1162	365	268	762	659	960	480	786	287	346	605	619	252	519	219	617	651	1564	933	1342	709	1670	1747	433	1194	1766	1093
ACICU_00059	412	208	147	239	67	73	115	57	98	100	88	84	101	98	114	93	107	82	205	177	177	103	77	96	90	140	102	60	122	90	71	49	84	131	104	88	110	83	204	233	102	107	185	144	245	311	241	233
ACICU_00060	270	137	108	148	170	137	166	152	204	172	201	190	198	205	215	180	164	219	162	194	269	171	199	161	236	214	165	110	206	249	124	118	174	218	214	130	182	126	266	313	169	255	324	224	243	253	251	196
ACICU_00061	35	31	7	18	55	56	42	33	118	67	107	125	94	86	28	44	120	93	13	27	142	132	54	58	20	32	21	19	13	15	60	65	16	38	106	92	18	10	47	58	40	43	46	44	58	73	74	66
ACICU_00062	109	53	42	46	161	122	95	74	245	113	266	207	171	125	91	74	201	143	38	54	243	202	111	118	84	41	50	49	37	40	114	136	44	77	307	214	59	40	107	141	94	73	113	69	53	67	58	54
ACICU_00063	652	351	447	332	441	449	312	355	519	403	438	482	387	433	383	329	272	432	269	362	399	441	367	424	468	402	307	254	291	439	236	171	239	245	402	279	381	246	410	434	305	577	482	451	345	366	334	283
ACICU_00064	148	83	54	64	41	36	66	28	42	51	48	37	93	72	57	58	49	55	83	51	84	65	29	37	77	51	69	51	70	64	42	54	37	53	62	58	73	58	95	83	94	86	97	61	40	67	82	57
ACICU_00065	1	0	4	1	1	1	0	2	0	0	0	0	0	0	0	0	0	0	1	0	1	0	0	0	3	5	1	0	1	2	1	1	0	0	0	1	3	0	0	0	0	1	2	1	1	3	4	1
ACICU_00066	170	185	206	143	229	209	208	194	309	206	297	319	225	282	221	251	201	276	167	218	341	310	207	221	332	273	226	147	277	234	212	150	233	298	239	195	340	194	499	265	233	348	376	359	186	330	295	207
ACICU_00067	135	57	73	85	83	48	81	58	67	52	56	56	71	62	72	80	84	79	76	59	128	76	46	55	163	105	86	51	112	109	59	54	47	122	82	76	109	83	135	113	90	93	159	86	138	160	205	152
ACICU_00068	576	417	315	320	263	190	264	153	304	213	328	304	262	276	251	353	210	259	315	203	490	325	205	298	335	262	331	259	335	273	213	251	259	248	251	224	329	285	368	260	305	356	455	414	372	528	537	489
ACICU_00069	1950	817	661	498	573	266	372	297	446	330	532	510	506	468	370	374	381	417	638	694	607	518	340	335	566	428	670	475	473	764	353	383	440	471	704	470	503	461	540	872	447	612	1175	570	2183	2868	3617	3236
ACICU_00070	2200	1188	1179	866	574	567	542	502	835	548	901	895	993	1004	594	645	519	812	931	1015	940	1020	594	619	822	798	1011	773	803	765	560	464	757	742	932	597	902	582	1011	1404	785	1005	1279	1118	1031	1747	1581	1240
ACICU_00071	4811	2816	2979	2328	2753	1898	3082	1423	2867	2215	4569	4612	2246	2225	3389	3483	1949	2535	5653	2526	6339	4324	2605	2912	2574	2074	4452	3385	4192	3631	2828	2491	3076	2599	2982	3021	3855	3613	4095	4206	4061	3644	7017	5182	1887	2586	2225	1881
ACICU_00072	223	84	143	106	724	623	651	535	960	778	1665	2471	603	748	1034	827	710	915	3170	1542	2651	1584	776	833	670	647	1066	611	1215	972	853	564	1052	939	677	504	1069	763	2102	1446	1489	2074	2586	2563	22	35	20	8
ACICU_00073	2132	1541	1618	1435	1834	1770	1708	1254	2213	1615	4478	4015	1718	1550	2090	2434	1742	2330	6307	4468	5542	3786	1900	2089	1691	1484	2884	1370	2543	2165	1550	1410	1962	2379	1980	1605	2618	1663	3830	2694	3251	3389	6136	4066	632	976	616	433
ACICU_00074	168	68	134	125	343	253	300	270	456	324	323	399	333	357	338	405	250	381	316	345	362	387	288	300	425	335	314	232	317	377	221	227	242	301	338	271	456	320	460	411	330	472	445	418	528	973	720	683
ACICU_00075	114	6	38	2	7891	5066	6252	4292	5348	4787	5671	4900	4665	4457	6849	6641	4128	5898	4970	2521	6502	4750	6164	6233	6318	5239	7214	4721	5878	5609	4408	4149	4739	4071	7377	5218	7199	7260	5087	4110	5469	4047	9632	5947	7837	10740	11951	8337
ACICU_00076	12	0	4	0	453	394	346	341	421	318	850	784	397	401	495	344	288	340	818	617	605	621	439	338	335	396	617	533	532	578	347	204	298	286	511	353	525	389	416	456	723	545	1016	769	510	1121	678	527
ACICU_00077	19	1	6	0	500	356	529	313	628	459	814	741	432	438	626	717	309	538	621	708	907	702	429	536	589	522	883	579	664	598	453	460	533	535	530	636	796	636	778	925	867	754	1097	816	886	1530	1245	1244
ACICU_00078	21	2	7	0	1077	845	1040	737	1241	866	1125	1191	915	940	1177	1387	713	1030	1087	941	1295	1104	963	1044	1298	1055	1596	994	1244	1100	878	832	1001	1031	1070	956	1428	1158	1607	1222	1342	1331	1579	1431	2661	3995	4848	4216
ACICU_00079	11	1	1	0	672	558	560	533	763	580	548	511	553	602	732	800	491	624	468	390	534	458	670	639	659	678	819	593	702	591	544	576	516	572	742	543	838	613	665	569	746	625	811	642	416	686	622	529
ACICU_00080	21	1	13	0	1772	1415	1456	1163	1833	1215	1407	1485	1464	1572	1603	1829	1160	1944	1126	912	1470	1414	1579	1551	1592	1407	2213	1649	1843	1793	1282	1327	1423	1367	1943	1458	2204	1917	1950	1965	1749	1927	2114	1891	3450	5379	4825	3960
ACICU_00081	10	2	4	1	583	443	549	349	778	491	651	580	472	506	708	767	367	604	600	423	822	607	482	543	599	516	782	612	719	627	451	449	496	597	764	658	851	713	960	928	786	696	1071	796	357	676	458	427
ACICU_00082	0	0	1	0	82	43	50	61	62	33	161	98	49	40	67	47	57	53	83	98	114	99	51	55	68	55	67	55	51	86	30	33	29	31	135	45	55	60	66	74	106	113	214	102	289	401	301	220
ACICU_00083	4	0	2	1	243	211	504	202	504	271	246	245	295	301	456	465	252	316	247	169	440	280	276	268	353	298	360	372	452	301	205	251	238	334	530	385	483	428	543	495	356	301	654	317	4	2	3	0
ACICU_00084	3	0	0	0	84	81	96	75	167	92	128	101	73	68	97	151	63	112	68	62	91	108	101	85	82	77	101	78	68	109	70	50	47	81	186	143	139	105	173	156	159	124	134	111	1	0	0	0
ACICU_00085	3	0	0	0	128	110	130	104	142	75	142	132	109	81	137	144	97	145	95	83	108	103	110	81	96	92	127	115	95	114	65	69	76	63	249	101	124	135	143	93	133	131	252	165	0	1	0	0
ACICU_00086	5	0	3	0	481	293	544	355	623	372	430	411	370	381	606	651	334	465	315	154	464	424	447	345	376	295	378	378	352	377	306	248	280	368	633	478	489	535	530	515	538	390	734	459	6	0	2	2
ACICU_00087	18	3	8	4	651	365	680	467	843	484	650	553	483	504	640	629	451	616	711	598	674	555	536	530	584	517	639	490	491	639	441	415	528	541	52	39	664	714	681	669	412	626	755	545	1073	1368	1257	858
ACICU_00088	5001	1952	2184	1966	946	814	810	807	878	744	1666	1514	859	859	931	851	701	1104	1900	1375	1519	1533	840	751	747	856	1120	792	805	869	721	657	945	987	98	73	1197	893	1483	1592	1288	1471	2223	1397	1721	3037	2260	1969
ACICU_00089	136	67	100	71	537	441	498	396	504	383	750	740	453	417	523	599	409	565	748	733	761	595	466	473	486	451	855	514	677	568	434	491	555	400	167	118	679	612	824	531	625	771	978	878	827	2036	1529	1670
ACICU_00090	884	309	462	304	365	281	281	255	320	240	866	844	326	301	334	475	320	380	1165	785	998	745	340	280	414	393	726	348	592	489	278	278	452	339	204	137	489	482	923	754	846	503	1218	985	911	2749	2580	2214
ACICU_00091	1247	681	725	535	833	753	678	639	739	646	1492	1220	867	839	841	1006	588	905	1471	1026	1369	1128	824	727	1080	1070	1871	1340	1267	1045	798	1173	1169	834	515	334	1163	1209	1486	1171	1576	864	2121	1470	592	1616	2073	1728
ACICU_00092	1229	767	938	557	1097	869	771	624	905	748	1677	1749	958	1110	900	986	711	1085	2396	1409	1770	1552	898	949	1191	1179	2302	1323	1208	1322	936	850	1178	909	1093	886	1230	919	1236	1465	1119	1303	2042	1674	2044	2524	2510	1993
ACICU_00093	7635	4270	106	137	1035	1041	1008	651	1375	939	854	1120	969	1052	1203	1249	730	1109	54	54	384	1358	728	1165	557	706	390	700	112	492	1081	839	901	571	710	660	1243	897	975	816	1922	1458	1878	1362	73	89	111	100
ACICU_00094	1470	1304	52	85	154	173	106	93	213	148	130	172	111	122	168	166	86	132	25	27	67	153	118	143	137	145	66	41	46	75	146	107	118	71	92	49	162	118	128	167	243	129	166	165	152	156	288	264
ACICU_00095	4034	2737	180	147	712	613	636	397	1021	720	822	953	931	812	912	1486	476	871	132	76	472	1186	570	837	935	848	573	810	254	467	943	1209	1007	572	603	668	1252	1139	1141	697	1784	1111	1637	1430	114	220	299	245
ACICU_00096	2260	1529	148	159	218	248	241	202	362	251	233	484	262	326	375	546	200	355	88	81	219	407	229	349	247	287	217	239	148	222	351	304	319	227	222	214	436	358	506	327	480	574	472	557	118	197	198	165
ACICU_00097	8244	6198	3906	5347	3874	2651	5848	2166	4395	3251	2607	2551	3771	3291	5221	6720	2264	3426	5432	2215	3031	3408	3344	4797	5263	3678	5045	3616	6009	4298	4498	4653	2837	3827	3412	4108	4435	3203	4153	3410	5824	3483	9398	4043	1518	1808	2017	1480
ACICU_00098	137	61	108	196	97	88	100	87	135	121	91	108	112	100	178	182	90	108	246	161	137	121	103	119	90	83	198	98	196	130	157	96	124	126	64	68	139	82	395	409	317	267	289	250	94	175	166	134
ACICU_00099	303	153	177	230	127	113	133	91	191	123	99	108	164	159	145	166	108	178	103	93	117	147	124	133	116	123	194	151	165	146	161	100	133	99	126	81	216	157	297	215	269	242	234	228	64	91	132	91
ACICU_00100	668	444	520	606	347	362	330	223	415	273	263	292	283	296	373	429	304	407	351	345	248	336	278	339	389	320	450	320	416	360	489	337	447	259	269	251	512	339	430	476	548	533	416	478	889	1293	1638	1242
ACICU_00101	2020	1166	1542	1630	713	610	783	498	880	690	844	1085	678	811	895	1072	614	905	1260	1054	1091	897	658	772	862	735	875	505	1012	684	1399	980	1364	915	574	552	1149	851	1360	1270	1587	923	1546	1412	1940	3584	4424	3104
ACICU_00102	0	0	0	0	0	0	0	0	0	0	0	0	0	0	0	0	0	0	0	0	0	0	0	0	0	0	0	0	0	0	0	0	0	0	0	0	0	0	0	0	0	0	0	0	0	0	0	0
ACICU_00103	0	0	0	0	0	0	0	0	0	0	0	0	0	0	0	0	0	0	0	0	0	0	0	0	0	0	0	0	0	0	0	0	0	0	0	0	0	0	0	0	0	0	0	0	0	0	0	0
ACICU_00104	0	0	0	0	0	0	0	0	0	0	0	0	0	0	0	0	0	0	0	0	0	0	0	0	0	0	0	0	0	0	0	0	0	0	0	0	0	0	0	0	0	0	0	0	0	0	0	0
ACICU_00105	2	1	1	0	3	0	0	0	0	2	0	1	1	0	0	0	0	0	2	2	2	0	0	1	0	0	1	0	1	1	0	0	1	0	0	0	0	0	2	0	3	1	1	0	0	1	2	0
ACICU_00106	56	88	38	72	52	23	25	28	47	41	48	23	78	52	26	94	25	51	42	44	72	59	21	37	85	72	50	53	84	28	36	61	58	41	54	33	67	74	85	55	88	40	64	58	53	133	126	153
ACICU_00107	0	0	0	0	0	0	0	0	0	0	0	0	0	0	0	0	0	0	0	0	0	0	0	0	0	0	0	0	0	0	0	0	0	0	0	0	0	0	0	0	0	0	0	0	0	0	0	0
ACICU_00108	0	0	0	0	0	0	0	0	0	0	0	0	0	0	0	0	0	0	0	0	0	0	0	0	0	0	0	0	0	0	0	0	0	0	0	0	0	0	0	0	0	0	0	0	0	0	0	0
ACICU_00109	15	8	8	11	14	11	18	13	13	8	3	7	16	6	9	11	3	7	2	9	11	12	2	13	11	8	12	6	9	8	10	15	9	11	12	6	3	7	7	4	11	19	15	13	18	37	27	17
ACICU_00110	0	0	0	0	0	0	0	0	0	0	0	0	0	0	0	0	0	0	0	0	0	0	0	0	0	0	0	0	0	0	0	0	0	0	0	0	0	0	0	0	0	0	0	0	7	57	45	19
ACICU_00111	0	1	0	4	0	0	0	0	0	0	1	1	0	0	0	0	0	0	0	0	0	0	0	0	0	0	0	0	0	0	0	0	0	0	0	0	0	0	9	2	7	1	1	0	817	887	992	698
ACICU_00112	0	0	0	0	0	0	0	0	0	0	0	0	0	0	0	0	0	0	0	0	0	0	0	0	0	0	0	0	0	0	0	0	0	0	0	0	0	0	0	0	0	0	0	0	0	0	0	0
ACICU_00113	0	0	0	0	0	0	0	0	0	0	0	0	0	0	0	0	0	0	0	0	0	0	0	0	0	0	0	0	0	0	0	0	0	0	0	0	0	0	0	0	0	0	0	0	0	0	0	0
ACICU_00114	0	0	0	0	0	0	0	0	0	0	0	0	0	0	0	0	0	0	0	0	0	0	0	0	0	0	0	0	0	0	0	0	0	0	0	0	0	0	0	0	0	0	0	0	0	0	0	0
ACICU_00115	88	33	71	68	9	1	21	25	24	17	18	11	29	34	18	10	15	12	19	16	31	31	2	4	40	20	21	12	25	12	6	5	11	10	21	23	10	3	9	11	11	27	20	11	32	38	30	28
ACICU_00116	56	36	29	31	35	17	18	10	13	10	33	21	14	15	20	20	18	30	50	52	76	36	24	25	30	13	58	33	34	29	24	16	17	30	28	23	29	14	48	51	50	47	44	65	31	100	95	62
ACICU_00117	56	24	37	25	46	45	76	49	81	54	72	99	61	70	67	120	75	63	91	86	163	87	49	59	87	61	51	22	97	67	51	41	67	80	54	25	97	59	220	80	62	121	159	138	21	39	17	22
ACICU_00118	371	216	292	159	116	85	44	63	69	79	370	376	94	64	57	141	78	114	368	390	227	335	100	71	110	88	202	126	158	124	79	170	117	72	162	45	143	126	225	225	268	348	290	344	117	640	221	205
ACICU_00119	79	52	60	36	16	21	9	14	13	12	64	73	11	11	12	14	12	19	62	77	32	56	22	8	7	19	18	35	37	17	17	19	34	15	24	12	23	13	48	59	32	70	67	66	72	182	157	120
ACICU_00120	132	86	81	92	74	50	95	62	101	77	66	76	100	91	77	102	72	97	99	105	132	116	76	102	114	89	92	70	133	82	55	94	83	69	116	84	89	81	149	135	145	135	190	135	84	77	203	107
ACICU_00121	60	32	14	37	9	5	10	7	12	7	4	5	15	4	7	11	6	11	10	7	37	13	5	17	17	6	9	5	7	7	3	13	1	6	4	20	11	3	15	20	23	7	21	21	9	21	48	30
ACICU_00122	40	7	18	13	7	5	2	3	2	5	4	3	5	10	1	3	4	8	6	14	16	6	2	1	2	3	3	0	1	8	2	0	4	5	5	5	5	0	11	12	8	17	16	14	14	30	30	15
ACICU_00123	15530	4911	5635	5977	1388	1090	1271	1326	906	1011	1752	1797	2984	2711	937	1414	2079	2268	1961	3647	4354	4654	994	890	3171	2563	1630	1189	1710	1530	1352	1519	2419	1703	2242	1217	1973	1275	4589	4036	3687	4280	5285	4064	2938	10001	6428	4867
ACICU_00124	7188	2411	3251	3223	701	529	818	646	660	663	819	833	1576	1744	798	915	974	1257	1161	1275	1946	2266	572	662	2314	1752	1200	838	1002	966	891	1045	1825	1338	1085	788	1612	961	2448	1710	1361	1444	2459	1806	701	1560	1236	904
ACICU_00125	5125	2211	2354	2381	740	432	1362	537	740	735	973	853	1717	1412	1102	1223	1367	1169	1497	636	2048	1926	579	588	2404	1582	1301	1108	1597	1450	1058	849	1566	1340	1260	1062	1725	1373	2205	1734	1250	1238	4013	1933	1346	2286	2161	2018
ACICU_00126	2335	1154	1329	1590	437	357	495	372	344	351	398	499	622	596	444	586	444	523	496	356	610	1053	294	265	1200	997	662	470	678	428	550	537	788	400	765	423	827	547	571	235	567	436	1061	662	662	794	1422	1167
ACICU_00127	203	120	144	200	272	205	307	180	300	233	246	191	268	306	327	303	198	281	218	105	290	262	278	273	265	271	278	237	363	276	293	280	226	199	389	418	257	192	291	295	342	302	368	301	169	304	275	267
ACICU_00128	130	71	55	103	49	45	80	59	84	63	58	66	70	78	68	100	45	81	92	104	96	96	70	80	98	77	92	65	105	76	58	41	65	74	72	111	120	58	135	100	58	86	81	74	46	95	116	66
ACICU_00129	1009	750	656	1029	1058	788	866	450	513	379	484	553	420	442	855	923	930	841	1923	1100	835	678	421	904	825	588	1860	940	1891	1491	905	647	600	685	835	995	910	574	981	1005	1950	1882	1876	1799	1159	1552	2019	1630
ACICU_00130	406	333	311	468	199	231	124	122	112	68	161	209	116	99	175	161	215	193	245	390	198	174	93	205	251	176	420	213	450	308	220	152	189	104	236	161	242	114	166	156	415	542	321	470	263	418	505	327
ACICU_00131	1065	623	569	968	306	212	176	130	165	122	195	256	187	149	351	432	263	295	608	366	324	223	122	317	491	307	827	365	879	508	452	331	339	251	405	536	431	298	408	272	661	628	648	716	443	757	923	830
ACICU_00132	279	201	219	243	140	113	74	67	101	63	118	117	97	98	171	229	90	95	216	106	168	129	84	102	325	216	389	231	343	211	230	147	200	131	232	249	253	201	200	129	418	226	277	323	228	475	614	477
ACICU_00133	157	83	139	108	26	33	20	23	16	19	33	27	17	19	32	40	16	29	32	39	24	27	22	24	84	77	98	56	76	54	48	51	42	27	49	52	74	46	41	36	72	68	46	66	75	153	137	91
ACICU_00134	655	433	502	504	91	94	104	55	88	80	86	135	90	108	190	210	90	145	151	124	139	102	77	100	362	214	433	219	373	257	246	163	243	184	177	233	333	228	198	204	273	276	295	336	395	619	562	432
ACICU_00135	82	67	63	70	24	20	26	17	19	10	22	22	21	17	28	56	15	19	31	18	31	18	15	27	64	33	62	44	69	43	45	28	39	22	41	38	61	36	36	31	71	38	74	47	78	111	109	112
ACICU_00136	10	6	3	1	3	2	6	6	12	3	8	3	6	3	3	4	6	8	7	5	13	4	8	6	15	3	7	1	15	3	3	7	5	3	8	8	7	4	6	10	7	3	12	14	5	8	7	9
ACICU_00137	11	4	1	3	11	4	16	10	11	5	3	5	6	2	1	5	8	5	11	6	5	10	3	5	0	5	15	15	9	5	5	2	3	11	7	5	4	8	8	10	7	7	10	7	8	15	4	7
ACICU_00138	18	11	14	17	5	3	19	7	14	9	9	11	4	13	11	24	8	19	29	26	19	19	8	11	7	11	16	2	5	27	13	7	10	18	10	10	11	10	19	20	26	14	20	21	19	35	31	39
ACICU_00139	22	15	16	27	16	20	17	9	8	9	12	14	15	25	26	23	13	12	22	15	24	15	11	17	12	15	27	10	20	20	8	21	15	17	17	27	17	6	21	26	25	20	18	23	14	26	32	20
ACICU_00140	14	8	8	10	6	3	8	5	2	6	5	7	13	8	5	12	8	11	6	7	25	11	6	12	5	6	10	7	10	13	6	3	13	8	8	11	14	6	10	9	13	8	10	11	3	12	5	9
ACICU_00141	7	2	10	2	3	4	3	7	5	2	2	3	3	4	3	4	4	5	1	6	6	1	0	1	10	2	2	2	4	2	2	3	3	2	4	6	4	6	3	2	4	6	8	5	1	3	4	4
ACICU_00142	115	77	70	87	70	56	71	52	75	63	62	47	93	75	67	91	52	89	66	60	88	56	81	73	106	79	102	82	94	87	65	43	73	75	60	94	83	69	95	103	74	93	90	80	41	80	115	73
ACICU_00143	152	81	97	81	49	47	83	39	71	48	47	41	72	99	68	74	62	92	56	61	83	88	81	55	87	82	78	51	77	62	30	54	53	67	92	67	76	70	114	116	70	70	89	63	63	77	118	83
ACICU_00144	134	93	60	91	76	41	122	63	119	86	50	41	109	82	99	80	83	116	67	75	112	72	82	92	114	78	85	53	114	86	60	50	47	123	97	104	83	58	126	140	88	130	129	108	46	103	88	73
ACICU_00145	142	116	91	98	44	45	105	43	89	61	73	75	100	91	63	82	58	81	113	62	136	100	58	71	71	65	76	74	98	67	62	80	76	95	109	134	87	81	178	129	154	98	195	136	103	147	122	111
ACICU_00146	24	17	12	14	28	13	22	8	31	15	14	11	27	20	18	35	17	33	14	11	24	12	19	25	27	21	28	12	30	15	13	10	11	14	45	31	17	19	33	18	17	14	24	16	9	15	10	20
ACICU_00147	151	94	38	59	63	25	68	35	59	38	48	28	63	51	55	70	47	63	64	36	136	51	32	53	122	61	69	26	70	69	49	37	42	70	64	30	41	40	103	62	64	41	115	59	86	82	69	76
ACICU_00148	16	2	2	4	5	8	2	2	5	1	3	6	4	4	5	1	4	2	4	15	3	3	1	0	6	6	11	0	4	2	0	0	0	0	3	1	4	1	11	6	5	4	6	6	1	6	5	4
ACICU_00149	573	405	288	398	330	232	446	230	408	363	395	381	413	389	438	479	263	471	376	296	456	404	315	336	512	311	394	256	458	419	289	253	360	409	341	357	452	337	839	550	418	458	657	521	285	478	454	363
ACICU_00150	240	123	183	95	125	69	61	69	99	60	124	143	66	82	60	76	68	81	123	171	128	135	73	88	139	91	120	69	63	107	95	93	118	91	83	58	83	58	129	126	128	110	119	148	70	212	222	134
ACICU_00151	120	71	74	66	108	113	93	72	128	97	204	235	112	103	148	132	116	142	146	113	241	245	126	140	173	123	164	132	149	110	75	74	129	135	158	146	160	130	143	103	138	122	202	161	98	235	100	112
ACICU_00152	742	362	241	414	215	110	452	127	337	297	228	159	394	308	412	555	165	245	505	155	713	296	220	418	440	304	461	324	477	224	161	269	309	441	283	300	494	473	682	387	441	193	798	461	155	455	275	546
ACICU_00153	31	17	10	17	5	8	8	7	14	13	19	9	10	9	12	7	7	5	13	16	48	30	9	7	6	6	12	7	5	9	7	10	11	5	9	7	4	4	13	10	15	8	13	24	2	30	36	40
ACICU_00154	995	558	364	655	255	222	426	266	571	385	435	432	376	363	479	555	258	397	313	276	658	593	357	358	321	267	408	366	566	407	446	475	340	490	525	654	406	329	756	710	491	513	707	481	498	627	543	460
ACICU_00155	3182	1956	2029	1915	2935	2590	2600	2480	3433	2733	3570	3543	2980	3429	2763	2887	2061	2955	2362	1800	3813	3427	2581	2880	4024	3516	2459	1701	3057	2968	2064	1869	2346	2174	3765	2891	2940	2109	3321	2441	3017	3094	3945	3107	1413	1920	2082	1920
ACICU_00156	456	151	167	128	160	138	133	106	204	139	271	297	139	129	192	172	137	180	153	230	376	223	124	98	180	174	159	107	251	206	125	72	149	125	361	177	203	127	224	169	327	243	358	238	110	267	214	210
ACICU_00157	151	83	105	95	127	115	148	103	122	122	102	124	92	116	177	135	93	123	85	73	127	112	122	132	130	103	92	50	114	148	109	66	126	83	174	128	149	115	178	138	127	156	154	166	89	127	136	91
ACICU_00158	188	78	73	97	97	79	108	82	162	90	85	73	105	120	127	109	89	149	71	54	140	84	120	114	84	80	116	79	143	94	63	44	66	99	162	132	105	119	174	150	100	115	157	129	64	159	123	104
ACICU_00159	1875	1130	949	1026	723	564	1064	611	1022	767	991	880	894	852	895	925	606	908	1458	939	1426	1146	772	882	949	781	1107	707	1099	777	767	676	826	905	967	893	1085	925	1468	1240	1226	958	1781	1244	930	1640	1510	1484
ACICU_00160	144	50	110	39	45	44	42	31	39	37	72	88	52	42	55	31	34	55	80	131	94	50	32	25	54	59	43	22	56	57	43	16	30	38	56	32	52	35	80	69	62	76	84	62	50	154	88	71
ACICU_00161	125	96	123	73	81	70	63	48	74	62	137	172	64	45	80	121	60	105	115	163	170	187	88	95	92	53	164	82	154	142	95	70	63	109	131	112	101	70	157	138	136	140	126	124	158	325	188	164
ACICU_00162	603	547	442	548	536	383	547	375	618	477	528	487	502	616	577	670	402	599	511	369	568	522	428	487	858	567	814	458	623	659	465	382	600	458	724	667	660	467	557	950	516	628	685	655	651	537	608	509
ACICU_00163	2559	1345	1344	1525	997	867	1278	930	1499	1213	1494	1692	1205	1342	1404	1512	912	1293	1701	1352	2559	1693	1037	1144	1654	1202	1308	1003	1757	1671	1121	1147	1317	1478	1508	1557	1631	1160	1938	2067	1276	1903	2464	1657	1409	1695	1438	1084
ACICU_00164	3344	1786	1678	1612	1295	1153	2338	1415	2428	1700	1224	899	2690	2913	1763	1704	1182	1401	627	645	1797	1631	999	1074	3643	3476	1929	1872	2380	2465	1192	909	910	829	2172	1880	2016	1726	1672	1871	1240	1258	2338	1301	1296	1647	2043	1790
ACICU_00165	796	623	697	567	488	504	722	457	608	521	603	516	556	604	625	700	429	584	516	457	600	591	473	540	563	576	694	571	830	664	428	490	539	533	726	555	752	637	808	1053	607	766	945	706	583	805	594	527
ACICU_00166	358	188	210	213	81	89	47	76	96	98	206	218	82	79	63	125	74	105	154	216	249	218	75	54	197	114	90	83	141	82	74	108	98	64	153	44	98	58	233	273	199	263	270	210	147	277	218	164
ACICU_00167	150	98	78	89	92	73	92	81	109	94	140	132	107	93	122	118	80	123	88	112	161	121	89	74	111	99	101	61	85	94	63	55	94	91	132	84	94	61	116	148	119	152	156	117	80	105	106	76
ACICU_00168	316	208	158	279	156	160	204	126	242	226	216	234	262	257	214	156	156	244	279	228	409	297	184	223	255	230	182	148	276	212	187	130	235	311	323	322	227	154	481	520	336	278	315	279	227	265	357	266
ACICU_00169	251	187	140	189	207	147	402	174	403	258	175	155	382	302	267	426	183	287	172	195	248	192	204	310	411	246	291	218	350	263	207	334	229	336	339	405	300	227	307	391	225	236	270	239	149	142	282	183
ACICU_00170	155	106	120	108	133	112	129	109	170	130	144	171	104	107	103	108	102	134	199	230	203	155	113	113	159	125	93	59	139	113	74	139	87	130	132	115	138	87	141	131	99	154	155	111	75	117	251	151
ACICU_00171	186	45	90	85	33	47	20	33	51	39	321	236	51	20	24	78	32	46	173	182	309	315	29	31	80	57	39	28	76	41	37	98	33	34	90	32	59	31	194	120	300	107	174	144	36	258	82	89
ACICU_00172	5075	1566	2398	1680	2715	1882	2335	1952	2534	1640	3426	3962	2143	2178	1795	2322	1727	2581	1774	3029	3788	3076	1793	1976	4387	2866	2046	1479	2498	2706	2172	3172	2323	2206	2400	1964	2295	1917	2715	2062	1993	2840	2609	2222	1194	2489	1758	1624
ACICU_00173	3288	2272	1514	1753	1781	1032	2550	1149	3003	1899	2004	1851	1632	2246	1880	2024	1709	2447	1291	616	2956	2104	1585	1951	2549	2074	1421	1437	2130	1657	2021	2555	2629	2523	1813	2146	2158	2049	2604	2413	1679	1441	2015	1651	1336	1832	2310	1583
ACICU_00174	4614	2095	2181	2165	2735	3167	5498	3172	3348	3341	2606	2986	3365	3916	4317	4117	3700	4363	1574	1518	4286	2782	2863	3409	3699	5110	2505	1999	4111	3295	4200	5078	5651	5541	3908	2531	3950	3583	3049	2267	1929	2266	3673	2078	829	2044	2661	2108
ACICU_00175	6770	3575	3816	3419	4793	4310	6448	4554	5597	3924	5253	5105	5475	4922	4493	5605	4357	6727	2987	3316	5647	4539	3623	4314	8876	7582	3542	2444	5229	5593	5047	7234	6464	6938	5962	3553	5639	5537	4760	4817	3653	3607	4166	3177	2220	4411	4198	3875
ACICU_00176	24813	20686	14370	16212	24499	18638	39528	19697	28743	24707	16158	14118	27460	28147	29369	33994	19234	28562	14433	8496	18120	15577	21856	31142	39152	31552	22119	18580	27570	21769	37170	42568	28876	32477	25630	28939	29004	20959	17735	16286	13848	11384	19713	13216	11525	15267	20788	18354
ACICU_00177	8427	4438	5435	5391	5173	6019	7409	5648	6742	5697	5324	5100	6583	7533	6035	5371	5318	8056	3038	4011	5410	5278	5459	5506	7640	8702	4307	3328	5468	5179	8132	8293	8904	8230	6789	5540	6389	5107	6904	7028	4313	5013	4408	4027	3828	6858	7249	5310
ACICU_00178	8730	5262	5882	5463	7533	6508	8179	7163	8771	6289	6040	6383	6958	8503	6160	6428	6221	9060	4411	5722	6178	5401	6227	6039	10903	9485	4870	3374	5235	6516	8466	8797	8965	8092	8231	5274	6656	6272	6486	7252	3795	6715	5298	3989	5712	7887	7776	4838
ACICU_00179	2688	2079	1792	1762	5800	3725	4697	3987	3877	3024	2009	1864	4055	4512	3070	3618	2964	4469	1134	1779	1793	1658	3416	3056	8032	5209	2871	2468	2332	3610	4208	6437	3856	3840	4406	3064	3441	2843	2137	2468	1269	1912	1685	1298	1670	1706	3193	1577
ACICU_00180	0	0	0	0	0	0	0	0	0	0	0	0	0	0	0	0	0	0	0	0	0	0	0	0	0	0	0	0	0	0	0	0	0	0	0	0	0	0	0	0	0	0	0	0	0	0	0	0
ACICU_00181	464	199	198	188	414	270	228	260	295	236	228	278	208	236	281	367	250	415	298	552	308	231	351	248	235	272	390	177	314	422	191	138	187	255	306	149	311	210	319	304	208	411	478	257	177	315	204	205
ACICU_00182	3465	2212	1701	1584	1209	1022	1760	985	1375	1072	1539	1370	1828	1756	1609	1427	1264	1446	2676	1494	2205	1597	1578	1393	1683	1846	2591	1815	3260	2708	1551	1629	2163	1506	1582	1546	2703	2540	2169	2485	1432	1741	3062	2250	2302	2821	3107	2585
ACICU_00183	56	37	16	32	39	18	30	16	42	38	20	16	37	23	39	51	24	42	25	30	59	38	30	47	35	29	44	33	55	32	21	20	30	55	27	29	35	36	65	70	67	24	59	46	33	45	71	53
ACICU_00184	44	34	22	27	39	32	61	34	75	59	35	21	70	71	61	65	38	77	47	27	48	50	60	74	69	59	60	52	79	51	45	51	57	53	70	75	80	78	107	119	64	38	107	73	42	58	79	53
ACICU_00185	108	46	39	47	53	43	65	48	60	44	37	38	71	71	80	54	56	101	38	64	56	43	63	38	103	83	74	45	73	78	48	30	41	77	72	34	67	52	91	122	66	93	85	64	50	102	55	50
ACICU_00186	100	50	43	54	67	58	81	63	65	67	62	64	92	70	91	67	45	77	56	46	92	84	57	56	78	63	82	45	74	81	47	77	66	86	78	61	65	41	125	110	69	75	104	61	58	73	54	54
ACICU_00187	116	92	85	132	152	106	204	128	184	155	81	80	181	166	152	180	100	181	107	107	109	104	165	161	353	183	172	152	181	172	100	146	142	177	160	182	213	157	189	277	118	161	118	137	135	89	166	81
ACICU_00188	66	40	39	37	53	36	102	42	120	72	47	29	110	90	68	99	32	58	37	17	43	32	54	49	154	98	47	50	58	46	42	34	53	26	72	64	89	62	56	56	39	61	88	54	56	44	40	49
ACICU_00189	162	101	88	101	89	60	161	88	218	133	85	66	157	149	134	130	77	106	63	42	119	74	92	107	233	187	82	61	124	78	78	81	75	94	104	136	157	147	143	127	120	107	134	140	70	96	130	98
ACICU_00190	2149	1092	962	1195	825	575	1245	643	1271	844	1030	1234	994	972	1005	1135	939	1081	1373	1322	2229	1237	599	926	1387	968	1070	554	1726	1403	840	840	963	1446	1215	1349	968	827	2935	2232	1301	1489	1613	1530	904	1463	1314	1059
ACICU_00191	86	51	50	63	38	56	60	36	94	73	69	109	50	54	65	69	46	68	45	61	128	73	38	58	69	53	66	43	109	70	73	62	90	83	62	76	55	50	121	108	39	83	67	87	49	94	82	33
ACICU_00192	321	231	134	148	173	124	176	103	243	146	249	248	182	137	151	179	153	193	243	160	437	239	172	245	222	180	253	178	274	179	168	254	178	192	393	389	176	127	315	178	199	122	221	196	76	123	184	171
ACICU_00193	10	2	3	4	4	3	1	6	4	2	11	4	6	1	0	4	3	3	7	7	4	4	6	2	0	1	4	1	7	1	1	2	3	0	10	3	1	0	2	9	3	2	3	3	0	2	3	2
ACICU_00194	384	181	129	99	137	74	52	38	71	48	62	95	44	56	34	48	95	119	67	59	105	72	97	99	69	61	101	95	124	141	47	38	66	76	38	49	82	60	206	248	105	137	173	97	45	76	86	66
ACICU_00195	22	16	8	6	13	6	14	15	27	16	17	10	18	21	16	22	9	10	17	14	28	32	14	8	27	18	19	6	13	17	10	7	24	22	21	10	15	12	10	33	14	23	20	15	20	38	30	18
ACICU_00196	24	6	4	18	6	7	8	6	14	5	5	8	5	2	4	11	11	12	16	11	12	13	6	7	5	8	12	4	5	7	5	2	2	7	9	7	5	8	12	15	15	7	17	16	6	24	9	14
ACICU_00197	608	395	464	327	289	209	167	224	264	220	376	318	327	295	213	348	183	318	320	207	418	357	209	185	441	453	364	246	410	267	206	242	275	165	383	199	406	339	425	305	393	340	567	429	231	481	556	411
ACICU_00198	104	55	56	29	24	23	20	17	29	13	36	30	18	18	10	20	20	30	53	66	48	33	15	22	32	17	42	21	37	36	12	14	21	24	30	21	19	17	45	25	29	31	47	49	26	69	43	38
ACICU_00199	33	11	20	16	22	13	22	13	18	6	14	16	10	9	17	17	15	16	19	28	28	16	15	8	11	9	27	20	20	20	10	4	9	19	29	8	14	12	33	30	17	27	44	19	9	20	16	10
ACICU_00200	24	12	26	17	15	8	18	12	18	10	2	2	10	9	11	6	9	15	3	3	10	8	11	7	10	10	40	7	15	13	11	13	11	14	12	6	11	10	5	9	6	6	7	4	2	7	4	9
ACICU_00201	45	28	18	14	10	9	16	9	15	9	14	9	23	18	22	10	11	16	28	19	25	12	10	6	9	13	20	13	23	17	12	6	9	19	9	10	11	23	27	37	15	38	36	25	21	20	35	59
ACICU_00202	43	13	8	10	15	8	13	18	21	17	14	9	12	13	17	15	16	19	15	20	32	21	22	17	18	9	20	12	24	23	9	3	8	15	22	9	14	16	21	17	25	25	42	20	13	27	24	20
ACICU_00203	1143	719	640	951	1602	1177	1996	1166	2383	1677	1782	1824	1753	1650	1890	2380	1054	1704	1434	1151	2843	2157	1572	1764	2073	1254	1676	1129	2659	1901	1589	1581	1690	1612	1895	1792	1741	1228	2065	1072	1871	1414	2063	1541	427	769	800	740
ACICU_00204	224	128	168	156	126	101	70	79	98	67	72	96	41	49	100	78	71	89	171	233	130	131	70	79	44	38	236	141	137	148	104	67	88	140	97	110	97	47	102	170	195	256	238	193	124	174	152	128
ACICU_00205	1000	506	438	430	278	193	520	198	370	181	259	253	381	281	306	438	235	273	492	387	683	386	210	331	438	350	565	347	539	413	192	307	264	430	398	389	408	611	872	578	479	520	633	542	384	601	508	442
ACICU_00206	55	30	43	36	18	11	17	17	17	9	26	27	17	18	19	20	17	24	40	45	50	35	17	20	35	19	28	12	27	30	10	10	28	27	38	14	30	15	45	51	34	34	45	41	32	64	53	47
ACICU_00207	105	68	75	104	69	86	164	78	149	110	98	95	105	98	121	129	97	115	123	124	158	128	102	145	135	107	163	120	213	118	108	108	116	144	114	168	137	97	206	217	151	159	154	155	117	129	159	94
ACICU_00208	466	255	225	296	157	147	202	173	272	151	195	238	195	225	187	187	158	242	323	329	329	289	218	187	208	211	343	221	283	251	154	182	204	264	227	218	231	149	410	442	262	369	343	305	264	423	392	276
ACICU_00209	834	800	317	533	638	423	609	326	646	445	598	613	479	564	508	553	550	672	1454	755	1300	725	568	663	613	448	918	603	659	599	503	475	617	654	486	402	553	492	1280	1369	883	956	1386	1213	1001	1051	1152	772
ACICU_00210	5626	4195	3410	4245	2306	1560	3018	1796	2595	2081	2084	1892	2554	2855	2700	2189	1824	2744	3127	1680	3715	2894	2196	2040	2971	2536	3323	2724	3102	2941	2298	1951	2547	2761	2475	2602	2951	2217	2697	3374	3052	2784	4570	3031	2237	2810	3079	2892
ACICU_00211	18	8	12	12	12	17	14	9	12	7	12	12	15	28	12	13	9	7	14	17	17	13	19	10	14	12	20	10	22	16	7	13	16	17	23	20	12	7	30	29	16	19	35	20	19	22	24	14
ACICU_00212	100	98	79	99	86	60	89	71	150	83	193	171	138	101	107	171	69	103	152	100	286	193	69	101	135	135	146	97	166	102	86	95	93	104	142	114	132	109	281	154	205	124	274	180	105	188	153	184
ACICU_00213	680	392	335	390	131	135	184	124	209	190	409	329	288	218	161	310	157	239	372	263	524	405	151	170	349	265	268	208	281	147	173	268	275	192	257	247	286	284	584	385	524	213	593	355	179	533	567	516
ACICU_00214	942	748	812	807	924	821	780	754	1038	895	1094	1253	955	1035	726	947	602	882	975	932	1137	1099	818	799	1229	1070	1207	720	1014	1019	715	627	925	695	1046	715	1078	771	1137	765	1060	1055	1148	1248	629	1139	1343	1018
ACICU_00215	2579	1564	1590	2075	1150	962	1472	1100	1342	1248	1555	1656	1250	1362	1509	1464	885	1265	2598	1566	2108	1617	1211	1130	1461	1395	1722	1294	2106	1829	1454	952	1546	1444	1436	1610	1637	1215	2291	2194	1917	1990	2591	2021	1838	2063	1939	1716
ACICU_00216	93	65	66	80	58	46	80	58	65	53	74	81	108	72	76	72	54	71	103	99	102	139	65	64	67	79	58	64	79	68	55	39	48	68	113	81	73	28	84	177	128	110	130	114	86	101	69	99
ACICU_00217	218	128	94	157	123	71	165	81	166	119	108	111	101	123	166	157	100	122	124	108	149	128	110	129	85	109	130	85	213	97	78	87	109	151	105	129	172	142	305	220	81	164	163	157	120	132	145	95
ACICU_00218	2329	1489	1164	1179	1624	964	1512	1035	2186	1263	1402	1326	1586	1574	1584	1654	1152	1709	1369	1121	2031	1297	1323	1572	2523	1793	1506	1280	1645	1857	1058	1245	1138	1348	1729	1305	1891	1703	2222	1817	1362	1583	2293	1491	752	1365	1369	1389
ACICU_00219	2487	1336	727	1487	2469	1689	3596	2068	3297	2501	1101	1138	2841	2722	3528	4237	1902	2860	690	764	1239	1320	2308	2408	3875	2575	1658	1347	3235	2228	2108	2504	1994	2351	3888	3368	2667	2484	4499	2699	2513	2294	3579	2062	756	1136	1271	1015
ACICU_00220	14	17	24	26	15	19	15	27	37	19	11	17	25	19	13	23	8	32	8	11	65	79	27	13	32	36	2	3	1	3	1	2	2	7	7	7	22	23	1	2	0	20	21	12	3	11	38	14
ACICU_00221	0	0	0	0	0	0	0	0	0	0	5	4	0	0	0	0	0	0	4	6	22	7	0	0	0	0	0	0	0	0	0	0	0	0	0	0	0	0	0	0	0	0	0	0	0	0	0	0
ACICU_00222	1	0	0	0	31	47	28	45	37	39	28	26	43	53	1	1	33	40	12	28	33	31	30	42	71	60	46	21	56	43	34	49	32	34	32	44	44	22	25	37	38	40	19	34	16	27	81	58
ACICU_00223	15	0	8	0	4916	4276	3827	4575	5966	4753	4	27	4605	6091	404	363	3658	6321	2	5	123	0	4341	4962	7363	4980	4962	3058	6295	5167	4544	6327	5823	5157	4220	2717	4742	3312	7438	6700	4820	6583	5305	6299	49	9	8	8
ACICU_00224	0	1	0	0	93	130	77	136	106	131	0	1	84	167	7	1	89	129	0	0	1	0	100	136	161	122	95	57	120	84	104	103	168	84	167	41	84	45	132	168	81	189	114	152	2	0	0	0
ACICU_00225	0	0	0	0	0	0	0	0	0	0	0	0	0	0	0	0	0	0	0	0	0	0	0	0	0	0	0	0	0	0	0	0	0	0	0	0	0	0	0	0	0	0	0	0	0	0	0	0
ACICU_00226	0	0	0	0	0	0	0	0	0	0	0	0	0	0	0	0	0	0	0	0	0	0	0	0	0	0	0	0	0	0	0	0	0	0	0	0	0	0	0	0	0	0	0	0	0	0	0	0
ACICU_00227	9	0	2	0	513	463	600	516	791	550	226	179	598	707	41	48	295	697	74	98	282	240	467	523	812	743	557	416	647	495	367	488	532	468	1	0	521	470	1032	1084	591	656	614	679	8	0	2	1
ACICU_00228	5	0	1	0	570	703	874	719	956	810	303	290	878	1270	71	58	501	946	123	163	361	274	777	891	1394	1009	869	660	1013	774	651	649	827	716	3	0	911	574	1328	1610	886	1049	1097	1028	6	2	1	0
ACICU_00229	0	0	0	0	0	0	0	0	0	0	28	23	0	0	0	0	0	0	8	15	16	30	0	0	0	0	0	0	0	0	0	0	0	0	0	0	0	0	0	0	0	0	0	0	0	0	0	0
ACICU_00230	0	0	0	0	0	0	0	0	0	0	0	0	0	0	0	0	0	0	0	0	0	0	0	0	0	0	0	0	0	0	0	0	0	0	0	0	0	0	0	0	0	0	0	0	0	0	0	0
ACICU_00231	0	0	0	0	0	0	0	0	0	0	0	0	0	0	0	0	0	0	0	0	0	0	0	0	0	0	0	0	0	0	0	0	0	0	0	0	0	0	0	0	0	0	0	0	0	0	0	0
ACICU_00232	0	0	0	0	0	0	0	0	0	0	0	0	0	0	0	0	0	0	0	0	0	0	0	0	0	0	0	0	0	0	0	0	0	0	0	0	0	0	0	0	0	0	0	0	0	0	0	0
ACICU_00233	0	0	0	0	0	0	0	0	0	0	0	0	0	0	0	0	0	0	0	0	0	0	0	0	0	0	0	0	0	0	0	0	0	0	0	0	0	0	0	0	0	0	0	0	0	0	0	0
ACICU_00234	0	0	0	0	0	0	0	0	0	0	0	0	0	0	0	0	0	0	0	0	0	0	0	0	0	0	0	0	0	0	0	0	0	0	0	0	0	0	0	0	0	0	0	0	0	0	0	0
ACICU_00235	0	0	0	0	0	0	0	0	0	0	0	0	0	0	0	0	0	0	0	0	0	0	0	0	0	0	0	0	0	0	0	0	0	0	0	0	0	0	0	0	0	0	0	0	0	0	0	0
ACICU_00236	0	0	0	0	0	0	0	0	0	0	0	0	0	0	0	0	0	0	0	0	0	0	0	0	0	0	0	0	0	0	0	0	0	0	0	0	0	0	0	0	0	0	0	0	0	0	0	0
ACICU_00237	0	0	0	0	0	0	0	0	0	0	0	0	0	0	0	0	0	0	0	0	0	0	0	0	0	0	0	0	0	0	0	0	0	0	0	0	0	0	0	0	0	0	0	0	0	0	0	0
ACICU_00238	0	0	0	0	0	0	0	0	0	0	0	0	0	0	0	0	0	0	0	0	0	0	0	0	0	0	0	0	0	0	0	0	0	0	0	0	0	0	0	0	0	0	0	0	0	0	0	0
ACICU_00239	0	0	0	0	2	2	0	4	0	1	2	1	0	0	0	0	3	2	1	2	1	2	0	3	0	2	3	1	0	2	1	1	0	1	3	2	0	2	0	1	3	3	0	1	0	3	1	2
ACICU_00240	629	223	197	231	197	133	186	158	255	191	179	163	204	177	206	201	157	179	264	286	271	214	212	160	216	218	285	200	331	361	122	102	136	159	232	204	242	202	292	412	293	341	538	373	187	366	231	189
ACICU_00241	142	83	65	91	101	69	87	89	121	83	85	80	110	100	94	131	76	163	89	110	147	127	78	89	127	100	92	45	107	74	58	73	65	106	123	89	118	60	163	111	127	168	167	144	57	131	98	89
ACICU_00242	45	26	41	18	31	24	30	30	37	23	41	41	26	34	31	33	29	28	30	29	29	31	45	27	28	46	41	15	32	37	15	2	23	31	36	18	31	29	44	38	23	52	37	40	24	26	38	19
ACICU_00243	676	487	619	385	528	347	390	414	427	328	457	452	587	491	357	431	349	482	288	513	397	482	327	394	859	773	398	292	304	495	310	324	353	423	500	346	448	355	607	659	492	615	459	445	325	692	618	373
ACICU_00244	1104	972	590	854	482	454	495	477	643	572	644	709	760	629	491	758	397	643	813	553	1189	798	466	472	847	657	464	351	712	452	492	631	656	567	562	469	627	506	1539	1029	866	677	1006	829	469	863	808	527
ACICU_00245	591	307	285	314	216	187	251	205	293	210	287	266	253	299	251	247	207	241	312	284	427	356	206	223	277	275	248	158	355	340	194	175	296	305	200	218	275	223	537	533	378	411	381	466	260	372	347	247
ACICU_00246	851	540	458	586	330	325	462	290	453	374	569	504	403	475	405	447	324	442	610	553	1002	599	352	337	542	469	455	276	582	392	360	359	542	543	451	372	515	389	990	699	560	569	764	663	403	672	503	417
ACICU_00247	1907	1131	1388	1261	1303	1067	1152	1078	1277	1097	1032	1331	1153	1503	1104	1153	948	1556	932	1178	1282	1261	1112	1037	2133	1447	1316	829	1064	1362	1014	1045	1289	1277	1551	1097	1388	968	1535	1412	1152	1986	1549	1578	1068	1171	1318	834
ACICU_00248	1651	920	831	814	775	533	1163	540	1182	744	731	760	951	973	954	1192	610	922	613	691	1148	1063	721	842	1377	913	893	620	1101	822	698	852	832	1064	1005	1095	1052	843	1316	1193	1150	1091	1247	1085	600	1010	864	741
ACICU_00249	39	24	35	54	51	19	30	30	56	30	36	33	32	40	42	41	32	51	42	27	62	22	30	43	63	23	28	37	53	57	38	31	28	42	44	25	55	32	61	62	40	45	55	45	15	45	62	35
ACICU_00250	619	329	358	386	249	186	172	212	223	188	288	310	200	222	210	212	256	292	356	372	385	310	199	186	310	245	261	188	349	249	157	152	227	194	296	142	289	233	511	346	288	376	492	394	240	388	392	287
ACICU_00251	149	65	91	56	48	56	19	43	62	15	117	98	43	44	28	58	50	63	85	109	98	87	38	20	93	63	48	34	54	55	38	48	43	23	81	29	62	49	78	70	102	95	102	86	33	144	105	60
ACICU_00252	2833	1721	1337	1349	855	698	506	591	659	679	1726	1484	1082	846	555	1317	669	1085	1777	1336	2158	1445	632	666	1584	1161	1155	869	1341	809	764	1428	1097	639	1299	708	1200	1205	2080	1297	1852	1126	2565	1676	781	2476	2232	1943
ACICU_00253	1103	651	529	567	298	249	231	222	349	250	951	1050	328	255	250	405	223	377	924	1111	1311	824	300	414	549	307	570	281	438	366	261	445	415	285	312	260	392	343	900	619	693	340	753	581	394	1294	901	685
ACICU_00254	698	321	364	303	196	185	204	139	246	155	515	522	185	228	232	235	196	265	573	534	660	431	182	204	215	213	370	238	363	295	187	219	319	223	293	232	287	225	464	496	456	314	563	478	321	706	446	460
ACICU_00255	3092	2064	1884	1663	1173	1034	1192	985	1577	1128	2298	2189	1527	1467	1271	1514	828	1446	1805	1163	2634	2343	1192	1184	2119	1845	1844	1366	1775	1549	1071	1126	1465	1236	1864	1373	1779	1431	2305	1637	1866	1525	2496	1770	1057	2452	2115	1938
ACICU_00256	754	334	326	317	286	206	334	245	296	249	392	420	315	275	330	378	231	336	392	334	619	354	239	256	469	381	389	249	419	439	245	239	321	283	457	262	364	303	424	359	389	352	614	363	266	558	355	400
ACICU_00257	154	90	56	62	106	100	180	180	197	131	62	58	199	151	105	96	74	87	79	90	98	77	149	125	243	195	99	65	113	88	40	51	49	99	139	76	165	92	106	122	110	132	165	91	57	111	124	98
ACICU_00258	125	71	80	122	52	41	58	45	80	53	69	88	70	68	55	79	46	64	78	60	78	76	52	42	107	108	64	67	52	39	45	37	47	62	102	63	74	63	93	59	45	56	93	74	61	85	55	75
ACICU_00259	2150	1150	961	1447	1285	952	1238	969	1249	976	754	777	1193	1206	1076	1173	1338	1434	853	1330	1082	992	1170	1068	1993	1775	1158	708	1369	1137	875	886	952	1531	1484	923	1069	1074	1884	2179	1005	1277	1087	963	1113	1446	1648	1083
ACICU_00260	2355	1346	1555	1261	1524	1174	1343	1103	1392	997	1423	1576	1313	1369	1199	1311	1212	1767	1788	2991	1861	1656	1157	1183	1962	1608	2376	1448	2302	2229	1168	1340	1553	1965	1673	1183	2010	1441	2198	2292	1191	2031	1759	1813	1415	2507	2276	1600
ACICU_00261	5650	4211	3505	3611	3915	3060	4979	3141	5548	3913	4466	4696	5106	4948	5001	5277	2809	4872	3484	2716	5745	4936	3990	4569	7235	5792	4709	3557	4758	4809	4281	3818	4265	4129	4960	5815	5539	4781	5643	5258	4693	4914	6131	4796	3174	2958	4484	4116
ACICU_00262	2807	1490	2018	1872	1361	1089	1223	1213	1416	1159	1522	1453	1501	1499	1362	1666	1010	1405	1658	1263	1872	1511	1055	991	2319	2079	1302	862	1397	1471	1244	1137	1512	1337	1544	1056	1581	1388	2138	1878	1729	1834	2454	1786	1254	2081	1790	1620
ACICU_00263	805	436	269	275	301	181	193	224	293	173	382	373	320	294	223	209	193	293	549	435	383	328	233	247	220	209	322	139	233	311	139	120	158	233	368	134	314	213	356	297	220	369	460	374	246	461	345	393
ACICU_00264	218	177	75	91	96	59	219	99	217	128	81	67	184	176	190	191	126	189	107	41	159	124	110	116	201	165	123	96	124	103	67	84	77	122	150	164	180	137	139	160	115	105	152	129	131	99	104	86
ACICU_00265	667	473	113	124	126	63	138	59	188	102	168	104	144	163	138	164	66	118	134	72	214	141	104	136	196	140	169	88	129	134	86	115	120	120	124	128	99	108	106	120	112	108	131	97	107	108	145	120
ACICU_00266	7240	4216	1315	1285	909	782	1210	917	1189	1022	1611	1466	1362	1382	1098	1274	719	953	1479	917	2075	1380	822	918	1642	1450	1285	966	1244	899	1124	1451	1222	1024	1198	1064	979	842	907	727	1053	761	1209	856	618	1283	1272	1232
ACICU_00267	50	24	25	8	8	10	5	10	9	5	10	14	7	8	6	6	10	9	7	23	11	19	10	2	11	14	4	4	4	9	10	17	9	11	8	5	6	3	7	20	11	12	4	5	4	23	11	5
ACICU_00268	305	176	143	97	78	77	98	92	143	93	263	264	123	91	97	127	78	127	354	181	373	257	78	89	266	158	155	100	147	94	105	146	157	110	162	116	178	132	195	155	159	104	194	149	157	325	268	182
ACICU_00269	563	353	244	210	209	161	190	182	249	174	409	395	254	208	219	272	157	281	459	345	442	428	179	202	447	334	367	296	344	267	239	268	347	260	395	273	321	301	309	299	254	180	319	258	232	560	442	400
ACICU_00270	275	329	205	247	250	175	470	153	368	290	345	311	448	308	427	498	181	323	526	211	509	351	290	436	444	319	615	365	318	198	345	396	361	437	506	622	417	287	363	292	510	261	598	457	333	371	265	365
ACICU_00271	2939	1283	1394	1480	1999	1535	1685	1247	2384	1827	1927	2575	1458	1777	2053	2157	2041	2677	3279	2748	3558	1766	1852	2138	2859	1790	1960	1097	1805	2190	1863	1345	2154	2544	1778	1762	2398	1724	3138	3194	1766	2929	3403	2953	2039	2689	1604	1411
ACICU_00272	221	117	134	149	111	77	163	70	126	108	115	120	174	184	129	118	103	145	207	130	163	148	92	118	182	166	139	109	130	118	97	80	107	176	153	108	191	139	271	295	143	168	272	212	146	299	177	135
ACICU_00273	263	203	166	208	236	176	361	223	381	250	156	121	327	324	261	303	233	301	224	240	205	183	259	248	511	272	295	239	260	221	163	169	206	376	285	235	315	299	316	473	264	300	267	236	184	333	310	204
ACICU_00274	284	198	206	266	252	162	264	147	283	239	117	125	302	258	278	247	172	278	194	247	249	171	287	277	356	232	275	149	291	217	193	215	188	260	294	298	203	211	308	403	328	351	394	287	185	305	282	236
ACICU_00275	202	162	119	121	60	43	82	42	68	44	100	112	70	70	71	57	49	87	220	95	258	145	62	68	44	49	139	95	116	76	74	66	84	99	83	70	95	60	165	184	137	161	200	188	149	246	212	113
ACICU_00276	24	12	19	12	6	5	6	1	0	5	12	8	3	7	1	7	2	2	16	17	8	9	0	3	1	3	4	2	13	6	2	3	4	4	4	5	4	4	20	10	22	14	26	20	4	10	14	8
ACICU_00277	36	32	10	10	3	4	2	7	6	7	18	9	10	4	2	7	5	12	20	7	31	21	6	4	14	10	8	10	12	12	5	7	10	9	3	5	8	12	16	6	27	5	26	17	7	22	34	29
ACICU_00278	651	300	256	259	59	62	45	49	70	59	265	234	85	58	62	120	54	78	416	272	490	356	64	54	213	102	121	62	113	67	51	128	86	72	90	22	100	92	460	362	399	208	576	385	253	589	400	373
ACICU_00279	93	37	62	55	44	44	28	35	49	35	62	75	58	48	43	63	24	62	44	95	74	72	44	53	60	55	62	26	74	56	42	22	33	48	66	46	44	20	78	94	68	104	93	96	43	107	48	53
ACICU_00280	113	50	47	38	85	62	46	38	73	55	75	66	53	60	44	42	44	81	48	50	90	70	83	43	87	74	64	62	58	81	36	31	42	25	118	71	53	63	62	76	60	68	54	48	61	56	60	53
ACICU_00281	2549	2159	1430	1737	1302	1100	1931	1111	2268	1422	1954	1849	1786	1771	1824	1880	1107	1872	2095	1193	2796	2278	1571	1758	1851	1521	2008	1593	2325	1844	1424	1426	1568	1692	2199	2486	2162	1814	2850	2582	1886	1853	2779	1975	1913	1835	1982	1694
ACICU_00282	50	24	27	50	44	23	53	33	67	44	40	36	47	31	55	46	28	41	41	41	74	44	48	31	44	31	52	25	74	29	36	31	26	51	35	52	54	32	87	67	61	63	72	71	48	68	52	39
ACICU_00283	189	95	124	115	113	97	99	104	125	62	109	75	120	104	127	106	86	109	93	108	135	112	84	78	103	97	146	99	139	136	85	64	86	126	126	104	124	97	133	129	130	173	143	148	128	160	129	127
ACICU_00284	418	259	237	273	195	152	195	142	224	187	257	254	245	265	222	207	164	206	293	210	401	284	179	233	238	210	238	152	222	189	151	200	206	200	221	181	243	191	414	334	363	236	439	381	176	385	303	305
ACICU_00285	72	58	67	48	24	18	23	25	29	24	58	69	28	35	28	39	21	26	65	46	71	64	27	25	54	45	35	29	28	28	13	27	26	18	40	20	34	32	83	44	64	28	75	52	30	69	80	39
ACICU_00286	184	125	99	90	63	57	101	57	88	93	110	136	93	84	89	112	64	105	126	99	195	121	89	88	147	92	90	49	103	79	65	64	78	59	82	89	118	119	166	163	120	111	131	132	110	173	146	116
ACICU_00287	740	423	470	517	321	286	446	246	482	378	362	430	304	391	549	558	312	524	439	291	552	367	331	422	621	452	489	323	609	397	328	329	416	423	371	431	646	607	521	579	389	509	641	541	393	471	483	347
ACICU_00288	70	21	31	27	32	15	18	18	32	21	53	46	20	22	25	26	25	19	32	26	39	51	28	15	58	26	20	25	20	27	5	8	10	23	38	21	33	29	45	105	42	51	71	52	40	62	37	31
ACICU_00289	3761	1030	897	784	2108	1099	1748	1160	1219	994	1075	1101	1114	1208	1552	1383	1593	1376	2090	1602	2301	1012	1236	1118	3303	3965	1833	1189	1730	2529	915	701	1034	1145	1369	797	1495	1625	1976	1736	1004	1413	2916	1660	2034	3145	3000	2246
ACICU_00290	404	216	186	233	33	17	32	27	35	26	266	200	67	25	32	112	17	40	182	144	395	205	34	29	142	45	43	23	56	34	21	101	42	31	55	29	40	64	323	132	287	55	310	207	62	334	244	249
ACICU_00291	424	231	256	259	176	116	212	131	250	153	226	229	226	202	192	304	116	179	232	138	340	244	157	143	328	221	264	187	220	239	165	309	197	181	260	206	283	251	392	248	273	258	376	272	149	348	299	249
ACICU_00292	1768	1129	872	1113	737	630	893	590	1028	783	920	916	987	826	972	1353	518	912	835	568	1282	1023	772	813	1108	950	1137	759	1177	698	867	1040	981	815	1113	916	1212	1139	1486	862	1507	812	1576	1109	445	1205	1316	1219
ACICU_00293	539	368	320	272	149	138	116	146	185	168	273	233	223	222	142	200	134	212	267	142	384	306	140	119	322	315	200	181	233	166	131	137	220	138	294	127	212	188	322	306	255	229	346	325	239	416	413	332
ACICU_00294	476	296	272	267	216	172	275	204	221	202	307	298	278	229	251	331	161	219	382	293	497	392	187	196	481	325	297	255	371	315	171	231	206	278	393	312	233	201	422	344	464	294	482	398	182	493	346	363
ACICU_00295	1107	919	535	844	488	319	689	381	866	605	686	574	754	662	710	826	420	726	761	334	1118	911	561	632	833	621	670	549	864	562	524	608	706	692	664	787	780	698	1298	854	911	604	1088	865	505	832	1008	787
ACICU_00296	10105	7447	6750	7023	7109	5954	10940	6364	12542	8193	6407	6061	9794	9708	8221	8960	5898	10594	4618	3401	7667	7160	7976	9766	12170	9806	7196	5925	8311	6657	7456	9821	8530	8512	9861	11199	9233	8751	10563	9546	0	6449	8042	6922	5152	7759	9547	6584
ACICU_00297	445	253	311	327	514	513	435	456	481	375	594	640	476	558	427	449	372	570	319	390	652	637	339	347	660	516	398	263	485	457	397	430	531	544	727	470	468	339	526	615	441	641	560	514	332	393	344	262
ACICU_00298	5251	2373	2195	2432	4449	3897	4552	3845	5185	3723	6089	7443	4409	4674	5268	4354	4126	4661	5434	4932	8984	6098	4325	5460	5263	4220	3887	2470	4759	4992	4586	3543	4415	5226	4977	4850	4010	3005	6507	6176	5491	6327	7254	7034	2419	2731	2651	3202
ACICU_00299	4448	1506	2767	2050	4588	4775	3892	4688	5265	3179	4109	4233	3565	4270	3266	3561	3288	5643	1353	3316	3516	4038	3718	3403	5819	4815	2709	1586	3136	4529	2850	3684	3343	3139	5556	3518	3588	2727	3236	4583	2741	4209	2656	2582	1462	3448	2873	1540
ACICU_00300	19933	11856	10217	10941	25177	19901	25262	20147	31687	19948	19523	18034	21519	23317	22295	23511	16368	25592	11234	9700	22054	20054	23225	30028	29259	22986	18019	14178	16742	19542	20811	22305	17548	19885	25674	27431	18441	14657	17272	22682	16517	17588	17895	15522	9415	11403	13958	11674
ACICU_00301	21657	22730	10947	16251	12000	12925	18909	12022	21235	16226	18986	19646	14948	16711	15685	14437	11994	18299	12539	8826	17367	23683	20429	18371	10502	14942	8923	6895	14077	10101	13503	11671	12668	14040	15686	16517	11932	10478	24579	27865	15491	15749	12224	14924	16582	9997	22646	14382
ACICU_00302	21430	6310	7567	5748	9169	7489	7283	7829	8203	5761	11484	10895	7005	6802	6623	5733	7912	8535	7421	9178	14254	9482	7522	6031	7407	7691	3931	2706	4702	7651	5570	5090	4376	5991	9456	5405	5237	3986	8485	9860	7114	9125	11807	6447	5128	12155	7130	6423
ACICU_00303	43503	25786	18420	21589	32484	24281	37560	22950	36463	28134	36002	37230	28604	27156	34168	41068	23244	34392	33036	27786	56020	36880	26631	35565	39189	28531	30220	19961	42063	30888	36402	42311	34824	37682	41181	40470	30476	27428	37425	24096	33474	26065	41202	30464	11793	23678	23615	23250
ACICU_00304	48898	27276	26060	25480	39400	33880	33251	29846	41478	29888	37275	37993	30938	32190	31126	33664	26128	39364	36088	45904	50051	36852	32100	36239	39246	32095	25986	17023	32171	31364	39129	36172	33202	35459	41110	34055	29041	21843	36750	35596	33887	33756	37914	30067	18038	41708	30328	25740
ACICU_00305	9	20	4	9	7	3	0	0	2	1	9	6	1	2	1	7	0	5	3	3	25	14	3	0	11	1	6	1	0	0	1	9	2	0	2	0	4	8	11	9	21	3	16	13	7	23	33	19
ACICU_00306	20	30	21	29	3	1	2	1	0	0	11	14	0	0	0	4	0	2	13	10	16	22	0	1	4	1	6	1	1	2	2	11	1	3	1	2	3	2	16	3	24	4	12	11	11	42	67	38
ACICU_00307	178	73	72	84	62	52	86	66	86	82	812	831	84	82	88	82	97	109	703	940	1259	849	76	59	51	50	81	52	80	88	85	65	78	158	83	55	66	67	170	208	144	141	185	131	662	897	876	568
ACICU_00308	302	167	170	208	112	84	153	95	95	103	148	151	140	160	153	123	133	174	151	216	244	233	89	96	168	125	212	101	228	156	128	101	177	214	149	110	153	119	308	290	172	266	276	257	220	355	268	197
ACICU_00309	547	359	254	336	262	210	361	204	528	328	815	657	377	355	368	403	229	356	605	300	1140	874	316	352	465	310	349	354	448	443	316	347	393	295	559	624	368	287	469	358	435	405	583	465	336	428	355	404
ACICU_00310	13958	8110	8978	9341	7179	5893	8209	6216	8425	6392	13666	11564	8804	9787	8268	7227	6160	7742	9812	12757	13211	13231	7124	5967	7486	7814	7767	6539	8953	7508	5713	4630	7364	7926	9095	5653	10173	7421	14797	16652	11000	11567	18366	13291	6671	11879	9806	7983
ACICU_00311	323	236	265	264	223	164	180	162	163	128	208	313	153	144	203	268	216	254	523	539	315	224	198	205	208	143	369	227	330	329	136	175	190	216	442	289	279	216	361	238	189	316	350	313	204	326	286	178
ACICU_00312	2975	1480	2008	1101	499	424	349	416	483	441	950	1067	747	624	377	747	394	605	1355	1184	1705	1162	415	372	1584	1429	955	478	809	525	491	541	808	400	932	654	1129	1045	2153	843	1531	1169	1647	1685	863	2663	1895	1644
ACICU_00313	131	64	43	43	18	20	49	29	45	29	17	19	86	84	26	19	38	28	37	44	44	38	42	19	27	25	26	10	46	36	18	13	7	29	14	30	25	16	37	31	40	49	59	45	35	45	79	72
ACICU_00314	2502	1207	1291	1094	905	469	739	452	496	383	1575	1284	599	433	557	575	858	846	3022	1314	2293	1833	751	651	431	448	1429	1406	787	898	545	516	836	776	1150	756	808	631	903	1079	1199	1068	2769	1834	2264	3515	2114	2184
ACICU_00315	350	172	358	203	181	185	113	138	120	107	234	281	140	213	156	133	175	242	315	535	245	208	180	180	173	171	293	137	145	203	163	100	212	178	164	134	275	120	302	422	235	403	312	329	263	534	225	197
ACICU_00316	54	24	16	20	27	10	23	17	20	27	35	20	21	15	20	41	31	24	45	46	64	48	13	25	21	22	60	28	45	41	26	20	25	37	35	25	22	22	42	30	30	49	64	55	44	63	41	52
ACICU_00317	45	43	28	39	27	22	22	25	19	21	31	21	19	19	25	21	17	25	28	30	34	14	25	15	29	31	32	25	27	29	21	14	10	21	14	14	25	19	19	34	25	29	19	42	19	26	17	22
ACICU_00318	167	55	95	41	48	25	23	6	16	19	214	283	34	20	28	28	52	60	581	1240	271	183	39	53	12	17	195	83	75	79	61	58	62	76	43	40	48	16	158	250	97	167	181	199	213	616	148	151
ACICU_00319	59	41	57	43	25	32	71	42	53	43	82	82	43	58	71	62	38	48	83	68	86	75	34	37	12	17	40	52	60	57	37	30	60	68	83	24	76	43	73	91	63	81	88	78	32	57	34	35
ACICU_00320	36	9	23	11	12	20	12	19	20	14	22	20	9	20	11	27	23	15	14	31	23	22	11	9	9	6	27	18	24	8	5	6	17	16	17	19	11	9	23	20	16	41	21	24	12	12	13	8
ACICU_00321	4856	2745	4768	4924	3384	2810	3144	2550	3386	2834	2558	2601	3473	4005	3309	3659	2026	3427	2723	2776	2320	2629	2978	3492	4352	3580	4054	3169	2984	2913	3477	3084	3412	3190	3244	2725	4187	2873	3123	4210	3238	3261	3618	2883	3080	3327	3604	2550
ACICU_00322	19454	8641	12939	17182	7214	5934	8153	5509	8013	6879	8761	8249	8349	8872	8806	9157	5626	8189	15238	7783	11374	8765	7546	8230	10804	7744	9951	7079	8675	7381	8336	6605	9302	8365	7395	6420	10390	8215	13578	16356	11222	10280	14313	9955	10795	11093	10593	9035
ACICU_00323	469	272	407	294	299	265	317	264	382	281	457	498	359	362	311	420	232	312	280	441	541	427	275	294	645	412	319	195	372	509	282	289	313	277	451	256	349	251	373	312	304	559	522	393	239	400	269	253
ACICU_00324	93	36	82	51	15	17	28	10	29	21	32	43	21	16	24	50	28	32	29	68	49	36	11	21	16	22	19	22	35	16	12	10	23	27	34	25	31	22	82	67	51	57	47	32	35	107	28	29
ACICU_00325	233	190	55	67	255	112	446	146	563	331	222	212	640	367	320	607	226	232	342	121	344	217	170	373	852	289	372	196	639	416	131	99	211	379	239	297	672	671	587	192	341	257	491	477	229	385	482	598
ACICU_00326	1528	831	710	849	378	344	494	335	415	406	401	370	686	732	412	467	335	444	1026	847	1002	626	459	402	698	527	569	335	567	463	432	318	595	706	487	449	725	467	1629	1345	1137	828	1429	1046	924	1113	980	930
ACICU_00327	214	101	126	89	67	60	61	74	82	68	68	60	70	98	65	89	60	86	87	136	97	98	72	61	107	100	86	44	62	69	45	31	68	83	87	73	99	49	94	128	106	112	140	105	68	159	94	91
ACICU_00328	450	328	242	398	273	254	422	277	439	389	298	282	417	467	402	372	250	395	276	366	436	359	235	330	298	340	320	238	535	255	288	339	337	564	315	274	405	246	716	913	418	540	462	341	320	411	360	267
ACICU_00329	67	26	29	46	36	27	33	33	52	24	40	25	39	42	51	51	32	39	27	34	61	32	31	43	60	31	48	18	53	33	30	18	35	51	98	75	40	23	60	38	52	22	46	36	16	55	36	40
ACICU_00330	64	43	43	69	45	35	59	24	50	30	35	38	53	35	33	61	32	55	44	53	82	49	48	44	48	43	62	35	44	38	31	47	33	44	68	65	48	39	83	59	69	51	77	58	18	87	70	65
ACICU_00331	521	273	270	377	227	136	296	180	289	248	217	225	266	301	282	273	222	272	227	234	393	280	174	238	292	292	402	237	430	291	206	193	252	281	281	259	275	272	464	526	357	443	555	371	278	375	335	280
ACICU_00332	163	85	67	92	59	37	73	42	65	49	104	101	66	55	66	70	50	50	88	91	173	111	52	64	63	41	78	22	103	67	46	42	55	75	54	26	50	40	198	118	199	102	290	151	44	84	84	98
ACICU_00333	0	1	0	1	1	0	0	1	0	0	1	0	0	2	0	0	0	0	0	0	0	1	0	1	0	0	0	0	0	1	0	0	0	1	1	0	0	0	0	2	1	0	2	1	4	1	0	0
ACICU_00334	161	99	85	86	104	62	103	64	104	83	84	79	96	105	84	100	71	136	83	90	123	123	109	86	108	68	99	88	121	104	67	66	81	99	95	91	98	80	126	130	136	149	207	106	72	92	121	71
ACICU_00335	286	206	245	275	270	253	227	258	260	211	230	227	259	313	207	216	203	302	211	346	195	299	262	209	205	266	234	155	209	228	205	182	205	268	287	178	260	159	373	528	246	446	316	341	292	341	297	165
ACICU_00336	1280	850	953	1235	1240	1224	1173	1108	1709	1004	882	651	1385	1684	1055	1190	851	1705	599	1238	765	1268	1372	1214	1467	1401	1324	888	1124	1012	976	906	1315	1404	1600	1154	1511	1160	1971	2868	1672	1483	1154	1230	764	1842	1479	1198
ACICU_00337	979	457	575	458	276	251	372	302	408	321	491	460	388	396	422	442	281	342	692	612	650	463	269	239	495	527	447	292	497	416	266	263	366	377	463	385	458	349	743	581	505	560	861	580	474	884	647	658
ACICU_00338	185	118	108	130	52	54	61	36	103	54	134	114	108	85	80	131	38	78	151	89	159	152	50	44	116	98	155	93	169	87	67	130	102	87	110	46	115	101	257	163	158	101	196	173	117	196	279	180
ACICU_00339	272	126	236	201	158	163	225	172	225	196	263	309	195	218	216	197	229	238	214	263	285	287	154	166	230	317	185	143	234	184	129	133	193	229	296	199	264	251	408	375	203	278	290	272	143	428	314	238
ACICU_00340	247	224	207	280	269	239	305	271	366	315	343	430	277	309	264	393	215	356	225	261	441	362	269	324	342	312	292	226	377	229	243	340	343	276	473	390	393	239	536	379	276	346	337	352	228	248	326	196
ACICU_00341	207	113	83	108	88	86	126	68	115	83	135	122	130	100	103	83	87	87	117	106	254	150	117	82	99	114	69	76	144	91	67	50	81	79	180	151	132	94	188	163	185	163	270	181	92	157	110	103
ACICU_00342	261	168	100	135	194	147	235	136	246	166	150	160	196	190	177	204	145	140	164	175	269	168	215	222	266	212	196	162	246	199	111	112	147	179	255	186	229	215	233	320	243	195	243	255	162	144	203	165
ACICU_00343	72	28	25	28	13	17	31	14	38	19	32	40	42	34	16	15	10	12	46	30	56	53	22	15	53	56	25	9	23	20	11	15	16	10	38	12	26	20	52	47	60	29	53	31	18	46	41	39
ACICU_00344	27	16	8	14	9	22	29	28	23	28	22	11	48	44	19	32	8	19	21	23	28	22	16	11	49	59	16	8	10	9	5	15	9	13	27	8	22	18	26	28	27	27	30	11	15	27	29	15
ACICU_00345	81	55	34	44	130	114	238	181	200	181	44	47	304	333	113	79	76	93	50	73	64	55	109	99	385	400	70	37	69	89	41	42	52	65	73	70	173	108	110	114	99	108	99	93	37	61	61	47
ACICU_00346	1248	701	795	793	767	766	746	613	946	696	1870	1714	955	899	812	878	585	913	1149	822	2203	1563	864	809	718	795	727	568	874	770	758	605	894	713	1425	868	883	653	1168	687	1148	877	1702	1245	471	1120	821	866
ACICU_00347	1116	504	636	540	458	504	416	406	589	435	1170	1256	582	544	393	536	389	589	584	1047	1333	1201	528	483	465	604	595	366	607	477	500	631	475	377	833	472	598	421	969	573	994	895	925	841	276	1144	741	842
ACICU_00348	791	512	578	571	993	1055	848	974	1221	807	1412	1708	862	924	1036	1097	819	1194	724	897	1554	1484	952	881	924	964	734	379	416	478	729	644	862	784	1452	859	960	662	941	647	819	1037	971	873	370	604	610	498
ACICU_00349	4531	2902	2341	2335	5120	3981	3998	3732	5662	3830	5916	7067	3255	3674	4233	4031	3321	5208	2996	2935	7645	6251	4420	4275	4213	3518	3137	1964	2105	2137	3180	2740	3338	2956	5189	4416	3687	3173	3750	3049	3838	3725	4383	3809	1830	2533	2821	2460
ACICU_00350	10525	8677	4794	6814	18504	12890	26428	12550	22802	16071	9740	10531	13682	13119	18278	21373	12322	18722	5368	5167	14568	11505	16133	22571	17322	11722	10915	7293	9737	7456	14204	16230	11383	14938	15276	19325	13371	12981	11535	9658	9502	7880	9233	7885	3978	5910	8673	6104
ACICU_00351	1237	583	655	626	1591	2084	1094	1799	1960	1184	1039	1282	991	1240	1000	1054	1029	1779	456	1251	1214	988	1381	1367	1381	1290	668	421	513	705	946	834	879	959	1362	868	940	707	899	847	576	999	662	650	474	916	775	410
ACICU_00352	414	142	129	142	104	86	175	104	191	108	113	144	138	153	185	161	109	142	145	134	202	155	163	162	109	165	137	118	220	164	105	113	137	156	260	143	158	183	164	163	136	119	191	120	93	132	163	107
ACICU_00353	35	26	39	24	26	32	16	36	37	24	27	47	20	35	27	24	19	44	23	34	20	18	39	35	53	33	26	21	31	31	24	17	19	30	40	22	30	26	13	25	14	28	20	12	12	27	23	16
ACICU_00354	774	451	356	337	278	224	332	248	356	300	557	367	354	381	397	351	217	336	547	321	468	459	363	314	349	375	297	274	358	409	307	278	329	361	560	384	347	293	328	411	381	311	531	393	270	441	348	344
ACICU_00355	1028	676	495	522	291	274	442	343	507	427	440	441	447	403	371	601	263	521	611	372	704	584	370	370	500	410	514	492	711	376	323	580	515	441	565	627	549	577	447	420	374	313	530	374	279	535	396	339
ACICU_00356	119	57	43	59	29	37	54	48	82	44	52	46	60	57	39	58	19	61	52	45	54	72	46	55	47	52	47	45	65	43	34	57	61	32	91	77	68	46	77	67	50	40	51	48	23	57	40	35
ACICU_00357	2399	1551	1439	1391	1716	1490	2129	1653	2171	1946	1707	1656	2002	1903	2013	2380	1355	2046	1942	1592	1768	1848	1799	1923	2198	1754	1994	2025	1973	1689	1315	1625	1664	1558	3027	2466	2061	1731	1327	1484	1569	1435	2094	1535	886	1255	1178	1032
ACICU_00358	513	246	181	216	285	165	275	149	290	202	264	213	278	276	265	273	261	298	263	265	420	324	248	257	307	222	315	237	288	319	175	231	176	284	323	192	304	199	406	400	377	362	451	293	187	401	350	259
ACICU_00359	935	540	466	683	695	529	631	501	1098	713	639	646	691	756	775	735	491	846	488	399	1023	777	663	641	984	665	600	359	697	718	592	535	668	625	765	630	734	563	1091	748	909	901	1069	850	444	577	618	500
ACICU_00360	1121	940	758	1202	1250	951	1731	1009	2119	1452	904	1116	1335	1495	1746	2072	1017	1711	929	1025	1277	1008	1276	1716	2140	1229	1313	929	1971	1441	1246	1469	1359	1830	1212	1323	1772	1317	2478	2297	1360	1845	1443	1411	928	1061	1108	757
ACICU_00361	211	126	129	114	76	71	179	143	198	162	118	125	199	206	185	165	120	149	88	75	186	163	110	123	150	137	167	93	136	122	142	149	170	162	155	104	165	107	192	206	144	106	171	141	157	215	229	117
ACICU_00362	884	492	534	367	471	384	480	308	558	388	641	692	441	424	532	548	289	513	512	433	830	597	418	393	630	449	546	297	508	519	410	477	446	412	593	483	588	505	580	588	527	649	705	610	439	642	549	477
ACICU_00363	512	258	199	224	229	186	191	145	262	195	360	386	221	208	250	216	120	226	421	259	531	369	221	189	275	209	197	112	180	253	254	159	210	240	257	173	216	165	358	357	388	385	606	364	213	482	241	278
ACICU_00364	1302	755	841	865	910	798	989	798	970	911	1002	953	892	1013	1029	1004	762	1153	943	880	1245	1008	854	946	922	868	898	573	1071	856	898	877	1040	1041	920	941	1078	684	1648	1482	1036	1487	1437	1343	859	1109	952	764
ACICU_00365	221	110	144	148	96	75	116	86	145	83	104	113	109	128	119	105	119	121	138	168	178	124	82	101	143	92	127	100	149	130	64	86	96	145	122	77	142	110	226	284	143	199	233	149	134	230	174	121
ACICU_00366	797	668	443	518	349	209	370	233	466	291	326	299	318	317	337	411	269	374	407	374	675	528	307	406	440	245	474	354	547	375	283	267	325	325	360	352	398	340	611	382	552	326	668	550	272	736	805	585
ACICU_00367	847	299	479	300	239	170	146	118	173	94	397	526	118	119	136	182	208	189	683	827	518	402	161	196	173	120	396	223	306	310	146	168	204	194	162	147	190	138	266	404	231	421	675	390	435	737	467	368
ACICU_00368	868	602	407	490	482	342	727	437	731	573	470	503	586	662	698	730	407	625	505	420	729	608	505	553	739	596	639	528	849	623	570	583	538	610	641	670	618	580	666	607	616	642	731	651	408	477	582	424
ACICU_00369	1148	694	511	625	476	378	543	419	625	501	520	524	547	522	562	607	457	595	558	467	827	575	458	458	896	531	483	377	789	543	429	477	502	483	584	468	550	467	782	704	578	583	698	586	369	649	703	512
ACICU_00370	222	109	116	124	101	99	116	93	136	103	141	98	111	94	85	119	102	118	107	99	209	146	101	110	152	128	129	77	132	97	79	79	81	74	136	134	126	86	121	137	142	128	203	167	77	171	165	114
ACICU_00371	80	61	49	54	61	45	50	54	60	40	53	49	59	45	51	57	67	63	38	41	74	67	41	41	42	50	78	28	64	60	45	32	37	60	67	50	64	50	77	61	64	88	73	92	41	60	60	52
ACICU_00372	9822	4915	2792	3509	1765	2260	4349	2098	2488	3720	4641	4652	2272	3303	4271	3892	4367	2960	7288	3672	12853	4088	2896	3513	1680	2582	2021	992	4458	2016	5558	3854	4351	5319	2373	2499	2339	1667	6484	4961	3631	5983	8981	6141	3251	4058	3220	3067
ACICU_00373	20838	15591	9925	12710	17288	10901	20898	10845	20343	15255	17049	19019	13902	13073	17742	21386	12552	18131	14097	8129	27037	19676	15979	21475	16927	11712	16119	12236	17647	13567	15300	17346	14684	15428	19661	23606	18874	15791	15661	10669	14248	12627	22385	15422	7043	9796	12528	10402
ACICU_00374	390	198	154	218	196	111	213	137	170	136	178	152	221	248	194	204	157	224	225	208	282	180	156	156	294	247	286	165	251	248	150	160	193	269	209	205	257	176	332	442	274	281	392	296	189	322	264	229
ACICU_00375	239	190	321	199	205	140	135	119	97	100	131	147	146	149	102	123	144	170	153	210	183	190	122	175	163	123	373	235	149	225	162	173	151	176	167	179	190	87	99	167	184	263	237	251	190	278	275	195
ACICU_00376	973	781	777	785	303	213	290	199	297	226	467	446	274	232	261	363	249	363	770	484	784	534	215	302	244	168	606	354	417	275	238	268	342	335	311	254	342	307	790	597	846	491	1035	914	447	1210	1024	850
ACICU_00377	27	15	20	19	22	9	27	25	23	15	20	18	20	20	25	22	13	22	16	14	18	20	15	8	7	26	24	18	23	17	13	27	15	30	23	27	16	13	18	31	22	17	21	24	18	28	16	8
ACICU_00378	1299	511	787	625	420	482	345	345	415	363	505	550	485	606	313	397	460	503	529	1545	792	659	402	401	539	595	497	269	397	417	354	381	509	567	556	344	534	287	1165	1046	684	1109	886	777	489	1382	664	474
ACICU_00379	1241	907	666	923	561	501	1096	611	1101	748	676	687	1152	1047	966	980	665	968	774	521	956	975	855	898	1181	1078	996	901	1045	785	696	710	767	1077	1081	1119	1012	795	1193	1609	931	857	1246	980	909	909	1222	938
ACICU_00380	558	324	277	408	381	291	433	340	473	311	316	272	468	431	457	457	383	572	367	367	465	382	412	331	521	443	442	303	521	502	294	314	420	543	518	338	395	268	546	651	489	502	639	450	316	428	475	368
ACICU_00381	303	195	209	232	181	178	171	187	235	183	242	243	225	237	229	270	182	231	274	278	315	267	187	203	289	264	193	142	208	271	164	153	231	278	237	155	209	182	375	315	275	265	409	320	165	332	265	217
ACICU_00382	293	186	222	208	110	110	150	108	159	115	196	203	169	165	149	155	93	127	188	216	235	205	89	101	184	145	142	121	166	142	87	110	172	162	151	135	214	164	322	183	207	190	274	228	76	309	210	213
ACICU_00383	39	3	32	18	3	11	4	7	3	8	10	10	6	5	4	2	8	13	7	78	40	21	11	5	0	7	14	5	22	11	5	4	5	15	15	7	8	3	12	22	17	34	19	21	5	16	8	9
ACICU_00384	782	525	524	769	122	86	148	70	122	94	202	159	134	97	160	173	96	130	240	283	594	348	121	174	88	73	185	153	233	143	132	137	171	321	268	330	142	135	381	366	315	264	470	372	184	263	225	226
ACICU_00385	2155	2049	1322	1749	1247	985	1954	900	1871	1389	1482	1418	1775	1769	1630	1986	1081	1751	1548	837	2500	1961	1392	1834	2089	1896	2584	2124	1836	1231	1446	1701	1850	1834	1746	2186	2215	1879	1951	1908	1716	1466	2553	2177	1488	1478	2044	1432
ACICU_00386	1766	948	756	848	548	437	672	443	739	496	896	834	751	668	541	722	466	728	1156	824	1626	1207	616	647	834	752	936	695	693	717	451	509	577	755	781	729	771	574	962	1192	974	824	1618	1033	801	1648	986	917
ACICU_00387	171	106	140	112	118	90	101	118	106	85	122	139	111	114	97	72	90	132	98	170	238	148	73	75	106	135	156	82	153	119	71	61	111	132	169	112	109	70	153	146	160	220	178	166	94	149	151	127
ACICU_00388	4504	2618	2688	3444	1783	1844	2352	1761	2642	2171	3614	2929	3294	3161	2347	2404	1782	2526	3009	1818	3971	4228	2252	2210	2540	2592	2686	2122	3133	2393	2315	1960	2476	2473	3120	2655	2327	1775	3972	3362	4245	2927	4417	3028	1691	3365	2984	2792
ACICU_00389	242	113	133	114	171	102	127	107	115	92	149	135	169	135	151	148	101	131	156	179	179	171	100	118	162	159	152	112	119	189	125	98	113	162	183	120	163	80	145	247	174	181	270	164	171	215	156	152
ACICU_00390	591	447	340	404	552	331	424	348	341	402	283	246	402	430	402	383	298	392	478	418	472	378	386	369	572	465	559	394	399	488	307	333	407	397	432	417	499	310	472	622	436	537	603	546	371	431	471	317
ACICU_00391	74	36	33	40	27	32	58	41	69	47	27	25	63	59	51	67	39	67	37	26	32	26	39	38	105	78	43	21	53	50	33	16	30	48	58	50	55	32	80	57	59	52	119	79	20	50	53	47
ACICU_00392	163	52	73	59	80	65	108	68	73	51	73	75	104	112	84	68	75	99	57	82	97	78	49	79	169	102	93	45	85	95	45	63	65	87	100	84	63	70	101	114	80	86	118	67	43	108	52	51
ACICU_00393	492	325	267	297	393	222	328	236	415	301	359	294	409	364	283	360	254	390	359	294	596	402	341	341	466	330	360	214	333	260	290	309	286	408	380	297	368	229	540	532	534	356	634	419	181	480	406	356
ACICU_00394	133	47	66	58	52	52	40	42	72	48	70	83	52	70	48	31	38	65	44	97	72	84	58	42	100	72	47	30	50	75	43	28	40	63	77	69	55	31	75	128	52	120	78	68	64	112	84	64
ACICU_00395	68	63	45	68	72	65	75	38	129	82	125	139	116	83	93	103	87	91	107	78	168	107	104	87	108	85	81	48	85	80	46	43	86	76	94	39	131	75	191	144	138	79	166	130	65	112	79	50
ACICU_00396	69	42	32	39	70	61	43	52	87	69	166	164	77	53	88	90	44	60	83	77	183	137	62	59	90	90	54	32	80	58	60	51	75	38	67	41	71	61	123	78	141	79	170	120	56	93	110	99
ACICU_00397	626	456	438	591	486	439	722	336	614	491	352	370	618	604	659	878	425	638	479	313	501	459	437	654	687	587	751	460	827	552	458	477	522	631	583	565	766	715	1021	757	609	660	821	752	424	618	583	595
ACICU_00398	13	23	22	30	26	22	11	41	41	19	22	25	35	27	23	31	31	41	11	19	33	43	31	17	62	27	16	18	28	30	11	11	15	17	31	17	31	19	46	33	29	28	28	23	9	30	29	16
ACICU_00399	114	45	52	58	113	98	90	79	111	70	78	80	87	105	103	97	63	107	61	80	100	74	79	79	113	109	109	55	80	116	54	53	62	65	74	57	127	107	110	125	68	137	121	106	46	85	68	53
ACICU_00400	270	164	187	199	55	67	141	64	117	98	174	250	131	118	90	140	75	113	356	326	292	177	83	108	61	52	89	44	114	83	58	71	100	86	46	30	114	90	575	288	140	269	175	264	101	247	1380	1069
ACICU_00401	1396	992	729	751	479	400	524	297	614	421	660	553	857	690	463	455	469	593	1424	1146	1069	685	586	738	430	337	741	439	878	701	423	284	438	662	441	329	532	398	928	1165	952	895	1216	969	934	1227	1623	1478
ACICU_00402	106	66	39	76	28	27	79	33	67	48	45	29	70	50	57	70	52	52	42	28	82	48	52	53	68	44	70	69	87	45	46	73	64	58	52	55	72	65	92	100	67	49	91	84	63	80	110	78
ACICU_00403	150	109	105	103	65	38	52	43	71	40	70	67	69	69	69	72	48	71	54	50	83	90	53	28	64	51	79	40	66	72	58	67	70	77	52	52	61	44	82	62	95	80	100	79	59	152	148	117
ACICU_00404	283	120	160	168	166	151	132	118	119	112	226	211	145	167	180	164	146	161	285	267	257	200	145	174	159	138	203	160	139	143	109	130	117	113	154	128	156	81	170	211	196	178	325	221	138	283	190	168
ACICU_00405	46	29	20	23	46	23	18	14	8	19	52	47	8	15	25	17	45	33	168	78	114	65	27	54	8	14	71	37	34	20	13	21	23	40	17	19	24	15	56	61	32	42	76	63	71	87	59	37
ACICU_00406	1186	532	557	974	462	350	612	389	767	478	476	524	738	645	657	717	454	751	346	521	742	551	438	496	1130	798	534	411	737	467	435	524	690	653	788	597	731	651	921	957	885	647	985	686	569	942	832	681
ACICU_00407	89	31	40	74	29	28	40	37	65	43	42	37	62	52	53	46	39	61	34	53	53	45	51	38	108	49	37	30	67	41	39	31	37	81	60	47	51	44	67	77	60	58	51	42	36	70	57	41
ACICU_00408	20	11	10	21	15	5	22	7	18	13	12	7	17	8	9	29	15	10	25	21	20	14	19	14	16	6	10	10	19	9	13	4	12	14	14	13	16	17	19	17	22	21	28	18	10	22	34	24
ACICU_00409	722	555	238	237	265	176	333	170	276	282	384	343	297	274	330	356	225	299	488	165	563	379	277	316	311	292	379	307	406	341	413	397	390	339	637	715	378	281	368	380	358	327	726	425	419	364	432	447
ACICU_00410	4274	3599	2690	2783	5107	4011	4208	3382	4633	3960	3042	3222	4050	4555	4100	3913	2932	4951	3624	2561	4222	3464	3970	4760	5514	4381	3437	2712	4150	4572	5139	4746	5587	5450	5303	4435	4416	3607	4552	4763	3760	4415	4998	4255	3765	2655	4156	3104
ACICU_00411	219	231	160	220	152	122	95	109	226	140	221	247	184	155	118	242	109	220	194	200	291	278	165	166	321	174	174	114	218	143	118	184	173	161	197	132	213	178	378	254	270	223	300	276	82	211	219	144
ACICU_00412	311	291	162	347	225	117	265	162	464	231	227	274	238	259	270	384	172	329	212	201	426	300	249	297	533	186	279	204	386	284	215	286	267	272	264	416	382	315	644	348	246	321	429	340	164	233	358	183
ACICU_00413	79	65	49	68	42	28	46	23	66	36	43	76	33	28	54	54	34	37	58	60	65	65	35	46	34	18	61	41	76	63	45	36	40	56	47	40	60	49	96	79	85	77	83	60	54	77	63	66
ACICU_00414	271	319	171	274	243	141	266	168	196	206	218	171	159	190	159	263	78	138	172	78	216	198	155	162	193	101	287	199	261	191	172	190	178	215	197	219	197	157	468	297	352	315	385	386	234	339	518	351
ACICU_00415	85	43	34	37	18	20	26	15	24	23	42	28	26	28	30	35	23	28	56	52	43	44	20	21	34	14	31	28	26	39	16	13	22	22	53	23	25	23	46	64	43	47	78	53	31	54	21	20
ACICU_00416	480	265	226	256	188	134	286	171	191	180	275	218	174	173	230	214	191	224	245	169	350	294	149	168	243	186	300	247	389	300	151	172	142	191	344	285	291	281	420	461	283	246	455	335	290	302	361	270
ACICU_00417	499	414	464	458	358	301	290	217	344	238	463	458	235	250	325	347	273	405	914	707	529	435	308	404	285	196	698	413	381	269	265	258	326	426	281	272	366	288	600	634	396	402	584	569	503	684	595	435
ACICU_00418	3614	2328	2296	1795	499	415	633	455	739	570	1706	1365	882	949	596	676	539	812	1091	717	1204	1127	558	544	750	716	1268	1107	1394	1059	742	811	894	755	1241	901	1440	1198	1060	1392	999	951	1280	1130	1527	2419	2263	1773
ACICU_00419	2392	1589	1339	1440	857	645	1134	752	1208	957	1068	1088	1218	1319	1035	1180	784	1262	1594	1400	1635	1281	895	919	1343	1059	1297	1066	1490	1317	986	1080	1292	1298	1015	1042	1278	1035	1575	1448	1080	1282	1800	1350	1106	1653	1597	1205
ACICU_00420	836	367	521	346	369	277	245	289	283	265	428	395	313	341	258	281	314	319	441	580	486	372	283	249	362	291	377	211	361	491	291	308	341	324	329	219	338	237	404	524	350	545	564	426	339	648	482	353
ACICU_00421	259	183	160	158	97	76	121	75	154	108	133	131	145	143	113	148	101	144	88	134	183	145	95	128	187	164	128	102	163	127	85	114	149	128	148	109	178	112	273	273	154	175	198	217	95	159	209	107
ACICU_00422	69	36	51	43	24	24	62	40	68	34	37	48	46	35	54	59	43	43	43	28	42	42	35	43	32	31	41	36	50	54	22	24	21	48	38	50	50	41	55	65	58	52	61	49	31	51	49	30
ACICU_00423	125	66	55	62	52	46	69	55	111	61	70	56	89	62	65	73	53	108	62	59	79	72	70	74	85	64	64	39	92	72	39	52	42	89	87	72	83	54	106	128	86	85	91	81	53	111	80	74
ACICU_00424	7	4	3	0	0	2	0	0	0	0	3	5	1	0	0	0	1	2	4	2	1	4	1	0	3	0	0	0	0	1	2	1	0	0	0	0	0	2	1	5	3	4	0	1	1	0	1	1
ACICU_00425	536	416	305	365	199	138	196	142	200	158	406	472	167	132	178	306	161	260	584	381	563	491	187	241	308	182	222	136	259	127	167	471	166	125	223	195	203	218	531	368	562	253	576	460	209	485	539	404
ACICU_00426	66	36	34	38	34	22	36	27	50	31	44	51	36	25	36	40	40	40	48	73	108	60	33	42	24	29	30	29	38	36	22	20	18	34	47	36	31	36	70	53	68	45	55	57	28	63	46	37
ACICU_00427	1110	461	441	501	398	327	372	312	426	350	520	515	442	440	454	437	372	460	656	577	787	573	443	364	417	451	348	216	492	399	311	242	378	474	549	327	383	276	830	966	688	649	1027	581	462	873	586	477
ACICU_00428	1311	876	790	886	923	745	1090	732	1188	952	835	722	1208	1146	971	1224	667	987	794	528	933	922	937	993	1374	1194	973	763	957	849	794	905	940	1076	1167	985	1212	973	1386	1060	976	988	1325	993	571	1060	1050	757
ACICU_00429	91	34	44	53	18	10	56	17	44	32	15	10	56	31	33	60	26	32	19	7	35	17	11	17	24	20	26	29	41	15	17	35	24	39	42	55	30	37	72	35	33	13	30	30	17	32	32	28
ACICU_00430	184	90	145	96	76	70	79	63	112	65	116	133	78	105	78	73	62	113	53	127	161	114	76	63	137	90	150	93	177	210	75	71	101	95	177	116	92	73	110	107	78	163	100	111	55	161	112	72
ACICU_00431	733	948	489	674	1137	781	1665	1050	964	1120	1158	1212	1464	1378	1468	1992	789	940	1682	482	1410	951	866	1118	2095	1177	1140	670	1257	1548	1031	809	1008	989	1602	841	1198	979	1120	844	674	787	1234	1326	575	366	569	646
ACICU_00432	1067	538	438	439	379	310	319	320	292	269	403	467	297	283	223	307	301	288	545	583	636	479	285	267	276	384	356	187	382	273	254	270	280	226	426	203	277	259	536	324	531	383	692	470	177	519	531	512
ACICU_00433	219	162	167	135	179	136	162	122	179	138	198	176	187	180	164	187	133	202	218	181	292	221	162	206	197	167	254	154	183	157	110	148	137	138	197	160	177	184	269	261	228	255	291	286	182	288	227	193
ACICU_00434	190	101	132	107	125	127	85	96	77	53	176	214	88	96	80	87	124	126	192	279	193	142	94	93	149	108	138	71	114	140	72	71	97	90	150	71	102	69	124	104	149	224	229	170	113	285	123	135
ACICU_00435	85	33	36	44	61	50	115	89	147	102	47	49	176	176	83	85	64	87	35	34	76	65	95	90	180	141	78	41	76	63	32	36	52	51	68	90	68	73	99	91	82	90	96	78	55	81	69	56
ACICU_00436	136	75	70	70	76	47	80	44	80	73	54	48	71	86	70	77	54	66	73	61	89	81	59	52	96	67	60	59	64	73	47	39	42	70	101	56	69	37	105	127	90	70	102	62	76	98	101	61
ACICU_00437	1417	717	705	610	709	519	427	614	742	540	1471	1452	983	679	495	795	435	643	1055	1216	1536	1283	584	532	1719	1124	654	447	645	712	606	732	582	427	1224	508	680	617	1315	755	1419	1001	1629	1199	304	792	671	838
ACICU_00438	680	614	377	500	215	128	332	129	306	227	288	269	299	258	262	381	141	280	523	250	491	417	217	288	328	195	498	359	452	299	234	249	259	352	339	404	358	259	517	293	457	311	708	454	327	540	669	587
ACICU_00439	1224	846	842	784	952	792	684	661	1419	728	1247	1619	553	701	750	1028	595	936	884	1040	1229	1342	1045	965	971	773	658	414	744	805	757	603	601	697	1142	941	861	603	1276	1012	860	1609	926	991	588	707	938	510
ACICU_00440	333	178	164	212	144	109	168	142	185	142	271	198	217	195	189	163	123	161	261	165	306	300	161	135	187	178	203	171	208	194	141	128	166	196	213	166	222	151	338	274	220	189	348	219	160	324	210	214
ACICU_00441	261	161	139	175	102	79	152	95	149	120	176	156	145	156	124	163	100	145	192	186	231	175	100	94	188	169	143	117	173	159	116	133	144	168	179	137	173	110	226	211	121	154	234	158	127	180	141	120
ACICU_00442	194	112	89	85	82	46	164	60	99	75	60	58	106	104	85	88	64	73	99	54	92	82	56	71	111	104	111	90	87	73	52	68	65	107	99	105	95	77	44	114	49	67	109	75	91	93	88	68
ACICU_00443	723	511	431	452	649	452	625	381	878	598	597	655	708	711	673	790	385	688	398	269	955	697	556	716	882	665	738	473	648	640	584	708	624	438	688	718	811	647	877	582	826	773	1015	879	405	424	564	492
ACICU_00444	160	54	31	52	23	23	36	16	27	27	52	38	43	28	45	44	36	26	89	78	102	86	25	18	30	26	22	14	43	18	20	20	25	40	39	25	23	19	82	77	68	53	133	66	32	107	59	45
ACICU_00445	283	166	113	111	116	76	135	76	143	102	125	85	144	137	108	124	109	146	159	124	204	107	120	124	133	151	153	102	119	144	84	109	87	98	173	138	121	97	204	170	173	176	292	228	85	140	163	162
ACICU_00446	90	10	30	17	23	15	12	12	6	7	21	25	17	14	12	8	24	23	29	60	55	34	15	9	22	18	24	13	12	26	7	6	9	16	26	9	14	8	21	16	22	27	43	30	9	72	26	25
ACICU_00447	255	121	204	155	267	181	191	219	214	183	192	156	261	262	204	256	143	247	265	327	258	239	238	161	293	286	241	163	207	195	174	171	173	268	264	155	233	147	206	295	234	221	228	197	135	342	242	165
ACICU_00448	4054	2751	3276	3092	3517	2858	3552	3079	3936	3256	3259	3347	3654	4020	3696	4016	2538	4229	3730	3698	4222	3529	3384	3169	4868	3981	3636	2412	3228	3284	3134	3213	3477	3571	3871	3204	4026	2939	3643	3683	3988	4067	4458	3815	2448	3933	3420	2682
ACICU_00449	25	11	9	17	17	9	17	15	22	15	14	18	13	16	16	18	11	17	16	16	17	20	16	14	17	20	27	13	13	22	12	1	25	18	35	27	12	8	24	22	22	39	39	35	10	11	22	14
ACICU_00450	1159	660	745	589	116	54	68	48	55	52	190	179	54	53	76	110	101	164	283	247	647	323	77	68	59	51	521	239	137	148	94	110	137	168	278	207	64	38	158	191	378	316	485	501	237	556	499	423
ACICU_00451	389	227	258	265	236	177	190	168	302	185	265	301	200	193	209	233	158	262	288	286	433	288	198	229	272	206	270	159	312	254	168	183	189	245	256	218	265	190	369	276	295	312	321	345	151	297	270	198
ACICU_00452	125	85	100	87	102	80	85	75	115	63	97	116	88	76	104	101	76	128	82	65	110	115	68	86	65	83	105	50	90	65	55	51	66	77	94	93	92	58	122	167	98	106	125	140	78	106	76	56
ACICU_00453	10	4	17	16	10	23	5	13	16	10	7	12	14	8	13	10	10	18	7	25	13	12	6	13	10	16	15	4	15	18	7	3	7	10	10	12	16	10	19	25	12	14	12	12	14	23	13	13
ACICU_00454	1231	459	633	517	589	477	448	407	477	397	530	562	469	527	494	578	433	612	616	918	715	490	417	452	773	559	776	404	532	688	479	418	489	607	544	542	596	409	665	1125	646	807	1063	621	503	925	704	609
ACICU_00455	1387	403	984	696	450	528	203	477	370	289	380	411	351	550	259	256	430	466	312	2347	456	508	396	337	435	500	418	179	248	497	274	234	356	388	556	267	371	192	1001	2093	585	1493	527	636	608	1291	662	364
ACICU_00456	1613	1028	752	825	663	460	842	441	1014	676	821	757	885	883	810	948	572	871	983	626	1249	1032	687	860	1073	806	994	883	1286	902	673	818	896	825	1039	1494	997	787	1593	1698	1005	901	1256	968	814	1176	1186	954
ACICU_00457	409	169	303	204	653	535	370	576	900	410	672	906	393	473	419	471	552	657	156	590	493	587	538	453	1009	617	304	120	298	582	298	319	299	342	586	255	495	400	444	291	278	909	377	398	165	513	277	169
ACICU_00458	839	387	493	300	1182	1099	785	1082	1328	756	1207	1259	874	1060	878	870	944	1123	524	788	1339	989	1101	869	1039	1215	666	408	630	1035	613	513	588	656	1467	847	855	657	893	1227	720	1412	1126	785	734	686	529	491
ACICU_00459	1227	861	589	992	1357	1069	1622	1019	1459	1239	1270	1211	1271	1482	1685	1884	1181	1715	927	2186	2107	1657	1303	1484	1530	1495	1037	1173	1088	780	1406	1857	1524	2340	1482	1060	2041	1357	2245	1972	1869	1961	2455	1761	1155	1922	1060	1006
ACICU_00460	149	94	112	124	147	121	106	129	100	116	116	101	115	145	107	96	129	129	105	151	120	103	134	98	179	196	105	86	108	130	102	106	131	131	126	91	143	110	131	155	135	159	178	139	88	114	126	106
ACICU_00461	956	689	507	561	635	453	633	506	1040	605	964	835	873	814	693	726	459	770	854	723	1140	949	636	733	1110	877	695	497	707	924	457	355	538	764	1018	785	938	670	1145	856	898	880	1044	897	546	785	621	621
ACICU_00462	1101	1164	335	273	206	304	207	206	306	230	367	437	209	297	337	388	154	330	330	262	300	245	216	297	460	406	412	234	360	306	285	225	318	335	298	215	364	212	207	200	115	244	168	231	258	293	324	206
ACICU_00463	2344	1717	415	366	466	406	287	302	603	329	670	626	422	499	436	481	220	464	480	371	789	531	470	488	650	562	574	400	410	497	446	426	395	431	504	464	518	349	360	380	362	357	393	313	346	434	593	463
ACICU_00464	650	406	179	132	205	188	144	199	166	172	173	259	151	216	192	155	117	231	103	264	181	165	162	159	238	252	230	116	185	174	160	169	218	163	160	105	191	156	146	159	102	171	78	102	119	167	157	101
ACICU_00465	2296	1491	1803	1693	2230	1555	2034	1365	1930	1637	1519	1674	2033	1877	2006	2209	1439	2644	1399	1590	2043	1538	1615	2139	2566	2046	2450	1439	1859	1848	1646	1811	1860	2059	2051	1798	2660	2167	2417	2610	2151	2153	2616	2146	1374	2513	2186	1822
ACICU_00466	2132	853	911	882	948	654	988	627	1343	875	1928	1746	927	938	1100	1133	721	1071	1690	1387	2470	1815	1000	1026	1326	941	1122	1038	1130	1210	1022	822	875	1029	1066	1273	1173	943	1502	2232	1536	1661	2023	1509	1085	1782	1264	1270
ACICU_00467	1026	1056	534	1026	744	549	1665	540	1183	1110	1013	861	1178	902	1668	2135	687	976	1786	508	1819	911	900	1479	1439	1041	1601	1201	1727	838	1127	1398	1306	1373	1169	1785	1630	1536	1700	1135	1192	788	1710	1154	748	568	808	1119
ACICU_00468	1242	948	1198	1216	937	994	963	836	1323	1047	1460	1792	1031	1244	1203	1275	879	1524	1410	1541	1808	1626	1134	1294	1460	1163	1497	1104	1510	1237	1236	1096	1272	1391	1226	1190	1574	966	1945	1834	1130	1678	1423	1457	934	1335	1131	902
ACICU_00469	29	25	21	33	36	26	40	38	55	41	24	17	50	42	33	39	42	48	25	22	36	29	45	41	66	40	49	26	48	35	15	22	24	48	41	41	39	53	54	94	32	42	39	34	49	40	44	22
ACICU_00470	63	47	37	53	38	24	77	40	100	51	41	29	50	49	56	68	34	61	48	35	53	57	53	60	101	58	70	44	70	48	25	49	51	72	62	40	86	88	116	136	37	43	66	33	36	56	72	45
ACICU_00471	640	231	334	225	103	92	45	97	69	75	426	349	111	61	40	126	82	111	239	382	403	325	67	73	216	121	84	49	96	81	67	118	78	36	112	45	76	87	213	143	207	189	340	189	94	674	291	248
ACICU_00472	96	73	76	63	56	43	42	40	70	49	68	55	100	72	50	80	39	71	69	54	96	82	59	38	117	101	68	35	79	32	48	87	67	38	61	48	88	65	122	120	104	63	94	82	42	95	92	106
ACICU_00473	82	56	51	62	56	47	63	35	47	44	24	43	29	68	55	67	42	68	73	68	73	54	57	55	48	53	70	39	76	68	49	28	48	61	90	70	52	51	83	111	85	89	93	81	53	77	65	70
ACICU_00474	121	51	34	52	46	50	60	50	52	45	59	53	61	51	59	70	49	65	66	64	102	77	43	39	94	52	82	33	83	135	34	39	32	61	106	114	48	33	59	109	63	79	87	56	37	76	79	72
ACICU_00475	39	31	4	20	9	4	19	7	20	14	19	17	20	23	17	138	10	53	14	7	32	22	10	10	31	17	76	58	75	60	8	19	14	22	39	148	13	15	17	35	14	19	37	15	22	21	12	39
ACICU_00476	36	14	6	15	16	5	18	16	19	10	20	26	9	12	17	37	14	17	4	28	31	23	8	13	21	17	26	14	44	46	10	20	9	7	12	12	6	9	22	26	21	27	22	19	5	22	17	17
ACICU_00477	4	3	2	0	1	4	2	7	1	2	1	8	3	4	2	9	1	10	3	4	2	6	2	1	3	0	11	9	20	18	2	1	2	1	6	2	6	2	2	3	2	5	8	2	0	2	1	5
ACICU_00478	128	52	71	79	70	51	78	70	93	54	101	92	76	92	46	48	40	43	79	64	103	86	85	92	70	76	83	55	88	88	53	54	52	84	104	81	95	62	165	151	123	120	153	103	69	116	85	49
ACICU_00479	99	56	43	60	111	86	101	74	122	91	89	129	87	102	137	139	84	120	106	98	106	92	102	124	147	131	126	72	119	80	81	93	85	141	172	157	133	87	111	121	69	117	150	101	87	94	58	75
ACICU_00480	977	682	716	544	757	601	599	624	797	578	895	925	594	740	675	562	539	937	740	1035	953	939	678	643	945	658	717	448	700	1017	665	551	725	806	861	556	734	503	956	1172	666	1120	944	812	631	1080	787	603
ACICU_00481	733	235	324	203	297	246	150	205	198	170	409	436	204	268	222	157	263	235	401	494	517	359	257	152	229	290	234	152	223	395	232	130	251	237	385	131	253	145	307	426	323	406	511	369	243	519	263	272
ACICU_00482	944	557	559	648	550	533	496	474	605	455	524	623	521	598	508	473	459	612	481	612	592	610	522	456	648	631	567	395	605	559	496	513	617	484	713	607	582	421	744	622	492	718	698	628	363	508	559	410
ACICU_00483	6657	2924	3426	3746	1947	1793	1975	1529	2080	1471	1810	1918	2304	2354	1991	2292	1488	2169	2519	3101	2567	2213	1758	1821	2981	2715	2602	1749	2087	2095	1770	1674	1906	2301	2658	2311	2552	1765	3658	4368	2729	3250	3675	2782	2587	3177	2713	2210
ACICU_00484	566	391	260	376	217	192	233	178	330	268	293	286	310	325	268	256	173	292	318	236	507	319	224	241	336	276	305	273	327	331	233	262	344	356	364	343	295	247	520	570	376	358	473	457	361	442	476	329
ACICU_00485	1895	1095	264	218	399	356	539	392	590	425	533	570	465	416	536	517	282	465	276	228	510	344	445	474	742	637	605	342	380	537	323	363	350	189	614	592	606	525	233	243	249	276	291	254	202	308	297	343
ACICU_00486	10534	7903	5316	5607	4614	3930	5030	3258	5758	4674	10992	10533	5321	4556	4815	5549	3727	5414	8163	5230	13214	10482	4556	4480	5660	5189	4340	3501	6093	4825	4272	4635	5123	4381	6540	5316	5622	4501	9782	8499	7241	6593	10292	8326	4780	5983	5870	5627
ACICU_00487	1540	856	962	949	882	852	785	839	847	803	931	1026	1045	1093	745	854	798	975	1030	1441	1026	1033	870	781	964	1031	1040	731	880	824	711	655	864	787	995	630	929	729	1253	1418	999	1226	1335	1174	617	1270	1099	859
ACICU_00488	23770	16180	11059	17478	5970	6161	12237	5365	13526	9446	8863	9760	9557	8585	10026	14246	7770	10545	14838	14413	19805	10698	7831	10514	8824	7476	9887	5371	15605	6005	8881	11929	12569	14305	8996	8674	13690	11310	36179	14821	11705	14264	19212	15182	10493	16044	11580	8709
ACICU_00489	210	104	95	186	60	45	54	59	84	64	85	94	64	86	74	76	62	69	112	94	165	119	52	55	80	75	91	57	112	79	47	39	53	76	126	61	85	70	243	212	104	110	175	103	88	182	163	123
ACICU_00490	214	88	64	117	53	45	77	61	93	59	55	47	82	66	72	83	61	64	127	111	155	106	83	45	63	42	82	51	104	69	38	30	44	72	87	49	65	58	191	175	119	101	158	93	77	113	116	113
ACICU_00491	1355	1070	1186	1206	1384	1076	989	1078	1465	1173	1893	2096	1401	1523	1109	1561	917	1523	1128	1004	2142	1976	1117	1243	2644	1773	1488	996	1772	1573	1216	1434	1326	959	1412	1117	1714	1287	1944	1153	1475	1736	2244	1943	679	1240	1418	1087
ACICU_00492	2553	1384	1745	1591	1148	744	1192	733	998	773	1495	1601	732	673	1315	1440	855	1438	1972	1540	1999	1548	857	1257	934	679	2894	1969	2136	1602	1172	1105	1312	1197	904	858	1694	1273	1376	1523	1583	1685	2347	1910	1486	2086	1455	1480
ACICU_00493	1653	1159	1141	1561	942	641	874	581	1006	660	1148	1209	604	625	1106	1334	789	1185	2595	1359	1570	1440	853	1079	992	565	2751	2189	1742	1391	1044	862	1263	1207	722	691	1737	1111	1682	1158	1348	1381	1873	1866	1508	1715	1530	1188
ACICU_00494	2750	1941	3152	3046	2294	2292	1624	1558	2111	2029	2501	2468	2354	2104	1616	3059	1229	2326	3076	2313	3125	2361	2307	3071	1398	1272	3296	2298	2822	1700	2389	3003	2916	2049	2674	1991	3974	3788	2997	2716	3022	2187	3571	2818	1628	2627	2590	2290
ACICU_00495	1133	1385	1223	1617	786	698	818	508	946	826	937	902	832	684	713	1398	439	841	1400	632	1783	985	822	1162	402	368	976	834	1710	577	806	1116	1216	767	1007	760	1653	1859	1995	1284	1330	707	1702	1233	557	979	1028	962
ACICU_00496	2300	1627	2138	2788	1435	1393	1852	1011	1892	1480	1597	1652	1142	1134	1859	2279	810	1513	1861	858	2363	1521	1555	1873	665	664	1608	1290	2370	1214	1643	2131	1802	1490	1842	1787	2637	2564	2208	1202	1723	1201	2531	1889	729	1507	1854	1309
ACICU_00497	1064	516	962	857	634	655	494	508	672	400	692	742	390	398	508	546	329	608	523	516	619	607	595	535	286	305	547	435	623	583	440	446	442	388	654	559	699	752	660	556	582	623	784	582	289	824	697	545
ACICU_00498	2743	1986	2679	2901	1873	1350	1933	1066	2217	1552	1717	1402	1359	1327	1780	2215	890	1606	1548	758	1840	1549	1772	1808	759	544	1904	1776	2147	1571	1505	1791	1435	1293	2317	2161	2420	2832	2018	1678	2285	1441	2369	1913	1326	2691	3157	2124
ACICU_00499	1639	907	1261	1145	1403	1144	1024	1195	1112	896	1027	1032	1048	1336	1075	1081	1022	1418	996	1420	1121	1133	1041	884	1618	1472	1221	868	1066	1525	1037	892	1032	1143	1509	1003	1155	749	1149	1846	1064	1799	1530	1289	807	1079	962	701
ACICU_00500	728	402	339	468	363	233	589	430	567	440	284	242	399	448	607	653	269	356	218	165	396	417	323	284	849	626	498	427	665	678	455	387	396	404	619	634	655	512	384	331	333	404	450	315	230	344	336	305
ACICU_00501	140	61	64	94	36	30	50	38	43	41	50	52	45	40	45	57	39	37	66	30	77	65	38	27	62	39	52	44	51	66	28	26	32	29	85	46	60	26	84	57	93	67	79	68	50	99	75	58
ACICU_00502	931	595	553	551	276	266	276	247	360	296	396	444	336	390	305	275	186	364	340	363	540	411	284	324	395	354	336	251	380	353	274	262	297	331	347	245	413	294	580	728	407	531	644	506	408	621	541	411
ACICU_00503	2837	2172	2094	1979	1693	1447	1743	1228	1585	1390	2021	1906	1782	1819	1578	1572	1275	1965	2626	2185	2433	2047	1597	1637	1766	1912	2657	1747	1892	1636	1323	1572	1996	1703	1693	1364	2197	1675	2212	2097	1974	1940	2735	2499	1675	2760	2876	2079
ACICU_00504	90	39	47	34	63	41	37	43	44	28	61	59	34	40	27	41	49	53	75	106	93	82	36	39	51	31	59	34	64	57	36	23	31	44	57	30	61	32	49	74	38	77	84	70	34	87	57	55
ACICU_00505	87	50	53	48	94	84	76	84	93	65	99	100	66	46	103	95	84	89	152	141	112	97	79	71	84	42	158	106	107	70	75	52	73	69	80	77	93	73	69	87	93	134	120	121	77	132	78	52
ACICU_00506	180	157	134	156	196	235	196	220	245	208	147	176	172	244	270	248	229	263	201	178	188	165	230	274	169	249	316	158	292	219	190	142	244	292	216	234	299	202	316	376	150	280	237	269	197	169	257	144
ACICU_00507	1200	1033	1049	758	1796	980	1004	1025	1175	913	1210	1080	1193	1367	1017	1033	854	1224	680	442	777	976	1126	1079	1502	1201	1071	858	864	1601	717	821	585	754	1462	942	1051	684	807	1073	900	945	1454	873	790	588	908	820
ACICU_00508	2498	1129	1297	1117	1956	1354	1393	1492	1763	1253	1642	2087	1210	1429	1491	1405	1279	1778	1326	2041	2455	1639	1393	1322	2455	1623	1508	981	1666	2138	955	899	1161	1200	2073	1357	1454	1049	1580	1605	1313	2246	1897	1596	1121	1432	1288	952
ACICU_00509	677	354	414	408	410	356	485	406	557	441	475	529	443	477	529	470	360	450	408	673	631	454	386	393	615	609	451	268	571	504	312	291	330	642	638	598	602	382	586	651	447	590	593	485	366	468	434	434
ACICU_00510	1061	553	656	591	464	402	386	444	486	395	716	910	470	450	440	481	378	562	612	614	1005	701	352	364	900	653	512	291	550	578	408	471	531	575	764	424	517	394	821	808	586	688	865	776	416	649	583	569
ACICU_00511	2301	1020	933	850	372	410	392	373	488	417	1232	1257	453	333	396	624	386	468	1009	885	1888	1163	335	378	872	631	409	275	601	369	331	664	428	329	733	331	503	465	1550	955	1113	745	1605	942	647	1317	1006	1004
ACICU_00512	3122	2431	1986	1875	1809	1313	2043	1384	2280	1750	2541	2501	1873	1635	1920	2445	1189	1849	1535	1366	2927	2279	1466	1770	3568	2426	2115	1425	1975	1721	1599	2205	1916	1483	2665	2375	2308	2146	2325	1939	2126	1515	2542	2052	1163	1840	2440	1898
ACICU_00513	1841	1247	884	998	903	647	1142	714	1000	905	1126	1278	990	946	1075	1101	644	915	1176	563	1671	1182	754	913	1507	1051	1039	947	1081	954	888	795	922	975	1363	1248	1177	984	1228	1105	1181	845	1732	1199	643	951	1057	1243
ACICU_00514	115	33	99	38	35	51	28	35	35	34	96	124	33	47	28	27	43	53	67	152	74	84	33	36	48	41	39	26	48	59	32	28	23	37	65	57	49	32	71	63	64	80	76	61	29	135	56	55
ACICU_00515	1675	1105	1208	1012	941	847	986	782	1260	812	1043	1257	1039	979	1059	1150	717	1330	912	838	1278	1190	959	954	1400	1117	1256	796	1167	1131	912	1074	1001	1089	1288	1183	1302	991	1463	1280	1072	1119	1208	1109	702	1453	1386	966
ACICU_00516	935	794	669	815	675	633	749	595	941	685	1136	1109	774	779	765	805	558	805	849	744	1169	1017	747	749	1034	778	836	606	942	862	581	544	729	757	1196	1083	891	608	1240	955	912	817	1058	980	449	771	771	617
ACICU_00517	53	47	35	55	23	22	71	40	81	57	33	40	87	81	59	72	31	41	29	21	68	52	22	54	108	93	45	49	62	65	65	52	58	67	142	107	61	50	74	68	42	56	39	42	25	38	57	53
ACICU_00518	58	24	32	28	23	24	36	50	47	31	33	42	54	58	33	31	35	51	29	37	44	39	23	26	77	60	49	23	38	50	27	28	39	29	106	56	58	23	36	36	25	46	29	32	20	47	35	27
ACICU_00519	141	127	87	81	74	50	102	72	126	108	68	91	103	139	98	116	57	91	81	71	105	116	57	75	204	151	84	64	98	141	94	38	76	74	199	149	127	114	127	102	78	90	109	108	104	77	115	92
ACICU_00520	215	98	82	85	79	77	143	113	127	102	115	122	169	179	172	126	98	129	79	80	123	104	96	58	168	189	144	98	125	126	104	57	119	102	246	317	147	105	100	158	88	120	139	113	89	138	108	119
ACICU_00521	38	32	39	25	33	22	55	24	59	38	36	46	48	48	41	56	25	48	55	49	50	52	27	26	78	63	43	28	42	41	31	32	21	31	77	89	60	40	26	49	36	44	32	32	42	47	59	34
ACICU_00522	187	87	96	91	90	61	127	95	132	86	181	169	166	136	126	138	86	102	202	281	318	208	78	67	176	143	136	86	90	120	88	112	85	88	294	181	138	122	134	127	128	97	155	124	220	321	270	218
ACICU_00523	100	65	44	64	58	42	69	61	88	53	69	71	65	66	67	64	39	85	72	48	99	84	59	47	110	75	61	47	53	71	39	31	59	41	138	105	72	78	84	92	66	61	106	70	55	95	63	61
ACICU_00524	47	21	18	25	14	9	44	17	26	10	27	19	22	25	42	26	12	29	24	16	59	37	14	8	32	20	18	21	29	11	16	17	11	17	37	49	15	30	19	23	25	12	37	13	32	44	15	23
ACICU_00525	189	107	80	84	77	64	145	127	148	100	81	89	130	156	118	120	73	122	76	47	115	114	65	76	223	173	114	76	94	95	89	120	107	72	218	190	146	122	90	109	89	105	116	112	75	130	118	115
ACICU_00526	38	21	23	13	21	23	25	37	21	21	26	22	35	26	19	22	22	39	25	18	33	30	17	24	41	50	36	19	25	21	18	10	23	19	52	44	28	21	16	36	15	22	19	24	10	30	24	29
ACICU_00527	60	36	38	32	39	34	46	55	39	48	29	30	45	53	35	45	27	56	21	25	36	34	29	27	79	76	73	38	35	40	43	51	37	43	65	60	57	53	46	44	30	30	23	37	22	42	54	28
ACICU_00528	262	126	117	102	121	90	191	150	213	142	83	92	138	186	148	154	110	162	123	105	157	115	110	84	230	222	229	138	132	116	120	93	122	107	224	200	178	159	138	189	124	134	163	158	149	193	179	150
ACICU_00529	394	224	213	223	244	165	374	232	371	244	190	175	311	309	294	340	218	252	198	155	279	217	269	239	348	285	322	245	300	215	199	198	211	248	355	323	309	321	345	317	301	273	405	287	177	337	282	249
ACICU_00530	39	27	33	16	25	32	30	30	37	38	32	29	43	50	28	41	25	20	26	30	24	25	36	23	64	52	35	25	21	18	23	24	35	35	40	35	32	30	34	27	38	40	51	32	16	21	35	24
ACICU_00531	154	73	89	77	57	49	41	52	78	59	85	85	69	68	31	91	39	67	76	58	121	73	44	43	98	97	47	49	52	47	29	90	51	30	111	54	68	82	92	84	140	86	185	81	39	111	89	86
ACICU_00532	84	70	72	70	42	30	26	36	57	33	87	72	43	43	42	57	34	62	61	54	79	76	54	28	80	81	62	32	40	30	45	55	42	22	75	71	53	57	96	62	79	57	85	89	52	91	104	67
ACICU_00533	353	306	193	294	133	89	154	92	206	120	201	215	173	125	126	365	83	156	245	65	314	242	136	165	333	179	140	88	203	88	107	185	148	79	189	154	162	229	451	174	321	89	328	281	81	294	361	245
ACICU_00534	209	207	144	134	53	44	42	53	51	49	163	162	58	46	42	138	36	69	121	75	211	142	51	43	186	86	48	27	73	30	28	167	66	23	94	20	71	90	192	96	237	56	201	145	56	182	258	194
ACICU_00535	115	34	70	50	64	42	87	55	70	55	70	39	63	69	65	73	42	62	36	27	63	59	43	28	65	65	24	42	31	33	35	41	47	40	87	48	60	67	40	39	63	48	100	45	47	142	53	51
ACICU_00536	137	65	87	111	125	49	144	119	140	101	70	79	100	85	111	145	68	104	83	123	92	94	105	94	144	114	103	87	121	81	97	124	85	92	151	153	102	91	105	100	127	125	145	108	61	147	66	79
ACICU_00537	1725	685	1113	752	1335	1260	820	1256	1096	903	714	901	977	1508	875	883	894	1186	698	1395	781	804	919	737	1960	1528	921	465	619	1155	711	717	791	843	1244	567	1154	810	1373	1233	834	1690	1351	905	641	843	826	553
ACICU_00538	848	219	480	311	388	399	311	390	469	257	320	373	335	413	291	298	335	455	300	978	382	378	357	306	543	443	300	127	286	390	209	200	271	339	409	210	395	282	757	551	273	659	532	357	421	555	290	204
ACICU_00539	3573	1462	2293	2075	2430	2583	1622	2520	2382	1789	1662	1938	1829	2847	1747	1807	2195	2648	1851	5380	1964	1745	2188	2075	2924	2547	1859	1027	1500	2040	1252	1498	1817	2325	2647	992	2293	1415	3196	4207	1916	4272	2675	2127	1278	2393	1795	1229
ACICU_00540	470	267	255	271	325	255	381	226	432	324	423	432	366	363	493	507	243	410	524	320	609	430	355	454	526	372	607	389	515	468	356	347	396	393	474	423	508	414	553	494	461	351	648	549	253	419	304	303
ACICU_00541	913	660	659	796	671	558	626	606	906	639	783	895	707	851	729	694	585	848	515	763	762	780	709	580	1020	821	650	415	799	814	472	434	556	756	1112	600	784	486	903	1458	613	1006	842	795	680	737	690	429
ACICU_00542	3606	3017	1946	2200	1707	1124	3062	1593	2987	2187	2923	2370	2211	2360	3018	2788	1606	2172	3646	1682	4993	3241	1820	2103	2772	2221	3398	3614	3280	2751	2177	2059	2973	2617	3253	5990	3361	3112	2825	2382	2167	1975	3497	2816	2514	3128	3074	2891
ACICU_00543	6042	4837	3356	3970	2107	1186	2776	1071	2684	1794	1764	1746	2345	2183	2702	3090	1575	2498	12721	4438	2986	1758	1738	2389	3722	2417	2878	2010	3389	2497	1712	2021	2084	1744	2733	2992	4244	3882	3061	2475	1943	1766	4571	3259	2193	2822	3186	2769
ACICU_00544	109	55	55	68	200	189	196	194	188	160	209	208	201	245	220	223	161	275	188	184	248	242	217	168	215	219	453	226	207	227	204	195	219	229	297	242	230	214	259	285	202	266	237	216	149	226	290	214
ACICU_00545	105	84	43	61	293	223	399	236	387	306	309	252	369	350	324	418	209	433	290	193	423	305	262	313	266	329	922	487	368	285	296	367	331	296	375	387	343	365	336	331	317	286	385	310	190	260	438	356
ACICU_00546	144	124	108	153	195	127	264	211	276	204	246	237	235	282	252	309	153	417	274	176	343	306	280	208	222	276	582	300	244	231	205	196	206	232	297	295	253	201	298	378	232	265	333	244	224	224	329	238
ACICU_00547	529	373	283	416	337	266	350	228	448	348	317	289	352	360	445	413	255	420	419	264	452	360	411	372	430	328	437	384	521	358	324	302	356	534	405	337	435	355	600	653	458	387	509	442	310	305	426	358
ACICU_00548	966	138	266	187	216	162	131	138	158	114	265	231	132	116	163	145	132	201	212	418	351	230	133	120	177	150	186	94	211	275	164	143	120	154	169	73	155	138	267	313	210	333	440	252	108	508	180	191
ACICU_00549	11381	10322	4819	6855	4573	3736	6655	3477	7461	5613	7266	6500	6307	5592	6194	7973	3509	4927	6948	3501	9147	8123	5734	6452	6741	5536	5157	4693	7958	5512	5124	5930	4896	4829	5637	6189	6979	6334	10250	10589	8574	6584	10409	8747	5572	4480	7615	6313
ACICU_00550	7	3	4	8	13	6	7	7	9	3	6	0	4	5	2	2	4	4	4	5	4	3	4	5	11	5	8	1	9	5	3	0	3	4	5	3	2	3	5	11	16	9	5	6	7	4	8	2
ACICU_00551	5048	2851	2317	2675	2405	1930	2868	1890	2963	2280	2244	2250	2826	2610	2622	2620	1852	2634	2987	2152	3490	2620	2482	2300	3243	2586	2152	1730	3171	2612	2413	2230	2625	2604	2768	2682	2908	2348	4379	3002	3339	2648	4216	3168	2008	2846	2717	2410
ACICU_00552	596	232	240	236	226	220	312	202	285	250	285	253	266	279	287	306	205	288	239	257	326	286	328	187	373	294	243	181	354	247	250	351	284	213	311	276	319	255	326	365	360	301	461	317	229	401	244	257
ACICU_00553	13038	6299	6937	5754	5653	4639	5025	4921	5897	4835	5533	5968	5829	6002	5189	5051	3894	6860	4476	3720	6780	6120	5687	4245	8480	7596	4187	2882	5366	5159	4458	4000	5229	3747	6624	4412	6481	5826	6857	5875	5757	5600	8194	6038	3878	7455	5921	5070
ACICU_00554	252	136	146	214	251	188	227	222	249	180	268	240	204	195	204	260	126	160	280	247	303	245	247	232	216	206	166	110	157	165	94	123	97	127	123	129	257	191	365	320	327	371	438	335	144	230	264	200
ACICU_00555	5	6	3	1	1	1	3	3	1	0	3	4	0	1	5	2	3	2	1	6	2	4	0	4	3	2	3	1	1	5	0	0	0	0	4	0	1	1	7	3	1	1	6	2	198	335	213	164
ACICU_00556	105	26	77	31	10	4	15	13	33	14	46	35	7	13	21	39	9	15	61	84	63	60	8	9	4	0	14	15	24	44	29	13	18	34	22	10	13	12	27	35	28	33	75	35	6	21	12	8
ACICU_00557	203	111	439	334	74	53	191	181	286	206	311	282	125	152	316	341	67	114	194	188	380	448	58	50	22	23	172	135	134	154	250	192	231	248	163	154	183	85	92	117	144	197	253	156	69	119	57	56
ACICU_00558	1177	857	850	838	663	560	519	460	801	660	1085	1333	669	652	639	821	420	837	684	666	1353	1013	559	648	1012	791	733	389	910	764	633	617	822	611	795	805	783	623	1125	697	732	735	975	977	409	786	759	639
ACICU_00559	138	95	120	80	96	71	98	77	97	94	89	119	56	89	102	108	70	106	114	119	89	105	100	101	114	91	116	74	135	137	66	60	89	100	172	145	119	87	120	115	86	128	95	104	98	124	118	73
ACICU_00560	1219	480	571	510	363	300	350	307	360	302	439	392	342	343	337	318	362	393	690	814	678	472	306	287	392	384	568	335	437	501	271	220	344	488	508	305	374	298	681	866	461	545	894	560	492	1152	672	666
ACICU_00561	130	49	76	77	48	31	19	46	35	34	60	61	60	28	24	33	32	52	80	89	57	51	44	34	57	44	53	42	34	34	39	32	30	33	74	52	33	30	62	54	32	52	74	59	62	111	79	62
ACICU_00562	10432	6580	7227	5454	2828	1964	2627	2021	2386	2319	3350	3233	3021	2843	2199	2682	2130	3374	6062	4556	4618	3497	2488	2757	2652	2089	6931	4522	5604	4373	3513	4161	4968	3820	3374	2758	5029	3550	4157	3785	4017	3345	6451	5152	4002	9417	8351	6082
ACICU_00563	308	208	143	143	65	49	122	64	84	73	99	81	112	87	81	100	66	91	103	102	150	141	85	72	72	87	116	110	145	102	58	86	90	109	117	76	123	132	254	278	193	124	216	160	146	276	263	164
ACICU_00564	340	337	245	328	168	131	169	113	237	147	276	221	278	182	177	291	132	180	263	178	351	313	155	211	314	214	291	226	314	166	158	207	182	223	235	180	241	184	319	275	335	174	387	303	141	249	279	273
ACICU_00565	318	149	151	173	140	143	84	73	190	97	251	351	90	83	137	170	115	121	599	335	346	203	148	141	116	67	141	75	177	154	126	135	124	114	67	62	136	86	240	140	179	223	252	252	129	248	388	402
ACICU_00566	237	250	303	217	244	229	111	97	228	121	460	655	111	138	165	216	148	198	680	696	377	407	209	268	184	91	229	122	231	233	182	89	197	154	111	56	227	134	409	230	255	393	262	492	184	371	702	583
ACICU_00567	367	380	228	329	481	367	588	341	626	416	498	613	454	503	566	740	394	587	703	399	719	501	479	660	849	469	712	439	618	537	382	555	427	467	532	498	855	595	632	427	399	508	759	645	303	288	333	305
ACICU_00568	344	156	157	173	102	98	156	81	197	130	232	214	163	166	178	166	128	169	274	210	353	283	135	128	208	175	167	136	225	163	147	85	158	172	191	128	208	145	356	330	231	214	342	233	178	381	215	221
ACICU_00569	38	8	13	6	3	4	6	6	17	9	10	12	14	10	5	12	5	6	12	21	20	17	4	10	13	12	15	3	10	8	6	5	2	7	12	5	10	6	13	16	8	4	12	5	13	35	8	6
ACICU_00570	110	94	65	98	25	18	38	21	36	25	51	53	43	36	41	53	22	29	72	40	103	80	41	19	47	44	71	51	73	57	28	16	40	56	43	58	44	35	59	101	51	42	78	63	39	58	64	67
ACICU_00571	263	121	116	153	154	128	193	107	187	165	422	509	202	175	264	374	175	600	1260	559	807	369	454	507	129	135	364	150	229	129	237	530	622	725	92	112	244	212	764	559	553	388	422	412	156	275	225	221
ACICU_00572	39	25	33	17	24	34	17	28	30	19	111	109	34	46	26	59	34	97	154	86	122	82	63	55	39	47	50	30	20	28	27	75	82	81	15	11	41	22	110	45	98	74	58	56	40	48	37	31
ACICU_00573	271	226	112	126	164	124	151	66	181	130	356	387	172	170	160	253	129	342	698	416	587	363	270	301	193	162	229	165	195	97	181	339	468	352	85	56	197	169	566	321	390	310	295	371	171	238	272	168
ACICU_00574	37	38	26	35	45	44	77	42	67	48	37	36	56	65	60	71	43	66	44	29	54	59	46	65	51	39	59	51	75	51	41	39	43	56	68	75	65	60	62	63	79	93	76	102	34	55	43	43
ACICU_00575	2378	818	949	994	1328	876	1196	1209	990	999	902	932	1145	1200	1209	1259	944	1053	1395	1286	1158	969	914	867	1808	1382	1366	785	1128	1598	864	626	798	817	1646	1019	1307	978	915	929	954	1349	2025	1342	369	863	675	769
ACICU_00576	1389	1069	702	1175	615	278	825	279	682	530	452	400	618	597	585	649	491	783	1324	508	1250	703	539	815	657	447	1118	788	971	510	405	452	572	761	500	864	732	682	1456	1391	1202	1043	1325	1500	1061	1165	1191	1119
ACICU_00577	738	399	691	919	267	275	393	292	433	349	344	310	438	465	393	399	286	452	397	478	469	391	328	354	429	320	411	307	379	408	280	262	370	471	306	280	456	274	1100	1304	585	801	654	518	443	724	455	322
ACICU_00578	431	236	492	946	245	162	260	205	359	248	217	188	269	350	269	208	188	292	189	221	281	272	312	250	244	163	219	217	233	271	150	140	179	212	192	183	274	165	863	1499	533	640	428	314	293	510	299	218
ACICU_00579	1199	669	552	652	557	373	660	460	810	513	695	615	652	672	686	682	458	703	774	538	897	731	554	574	829	711	766	630	821	858	424	513	600	705	795	660	770	692	1053	1209	821	926	1102	773	641	742	725	618
ACICU_00580	913	396	365	336	165	133	141	116	167	136	533	502	203	156	171	237	146	186	417	425	721	443	111	162	283	217	157	78	222	207	154	201	127	152	199	120	169	153	576	430	513	328	800	447	218	529	324	368
ACICU_00581	286	144	171	141	98	98	102	98	149	121	207	227	113	120	110	130	72	147	141	120	214	186	118	80	132	151	111	81	129	91	101	142	115	88	138	59	131	110	211	187	209	144	233	193	101	208	165	147
ACICU_00582	1070	629	570	588	508	417	790	407	670	528	549	524	618	563	659	879	401	612	607	534	875	566	443	587	884	651	801	539	798	643	491	738	586	628	676	609	800	661	929	969	859	676	1056	820	467	682	684	560
ACICU_00583	8532	5359	5856	5762	5792	4451	6180	4393	6577	4984	4041	4370	5231	5540	5774	6243	4340	6341	5249	5860	6521	4756	4604	5310	6310	5088	6250	3919	5909	5397	5644	5577	6671	6468	5408	4771	6637	4995	5942	6191	7019	7298	7911	7060	3976	6356	5402	4309
ACICU_00584	67	29	22	36	28	18	30	18	40	35	24	22	40	34	47	28	30	39	25	22	39	44	41	28	50	25	41	21	45	28	22	31	28	45	42	29	37	25	42	50	58	23	36	34	18	48	40	37
ACICU_00585	45	43	27	15	20	18	21	12	19	18	27	36	24	21	20	20	15	17	55	35	47	25	22	29	22	18	29	26	35	25	10	10	10	22	23	14	29	13	47	42	33	36	48	33	22	49	44	35
ACICU_00586	104	38	38	35	22	16	36	18	39	22	53	50	53	26	21	35	16	22	67	22	65	35	23	25	62	23	48	20	46	45	21	19	19	39	45	33	33	16	82	82	65	45	85	54	55	94	51	49
ACICU_00587	1311	867	1037	1022	1008	910	909	852	1237	900	1095	1147	1071	1225	1021	1030	808	1143	888	1023	1112	1115	975	822	1333	1223	1004	753	1134	1130	772	806	865	1043	1251	894	1075	811	1544	1107	1208	1455	1298	1296	620	1200	1090	857
ACICU_00588	116	34	63	51	37	48	44	44	51	41	71	86	52	54	50	57	36	76	61	76	84	68	42	25	104	84	39	28	51	48	32	43	44	40	74	39	59	38	80	48	73	80	111	63	35	79	66	54
ACICU_00589	321	229	329	225	245	250	156	245	242	210	353	407	257	263	179	332	168	296	153	249	249	333	179	153	493	389	268	157	233	212	196	273	234	146	370	172	292	209	346	274	304	360	322	334	127	280	321	243
ACICU_00590	617	412	332	362	261	266	331	242	370	296	388	415	338	339	335	414	263	403	300	186	589	428	233	310	449	386	311	229	377	258	247	262	316	249	451	322	397	348	526	369	424	335	617	444	244	360	378	386
ACICU_00591	737	263	427	262	219	250	181	228	272	184	481	465	211	249	262	274	249	296	448	737	475	438	226	210	283	322	275	173	283	319	216	181	213	289	309	194	224	172	446	537	426	574	592	466	304	819	374	354
ACICU_00592	145	29	88	50	59	74	52	93	68	41	89	98	41	63	61	70	75	95	63	213	64	64	53	43	104	75	88	38	62	102	42	46	51	60	72	35	72	68	58	116	42	173	81	86	67	137	46	35
ACICU_00593	331	152	189	139	147	127	99	99	118	109	227	269	99	137	110	120	137	154	268	400	228	189	148	120	202	126	148	96	136	191	91	98	96	146	179	117	152	87	203	265	174	279	292	258	191	321	190	179
ACICU_00594	683	322	616	1328	170	134	206	129	210	143	182	216	170	194	230	258	127	177	1265	796	252	274	144	191	186	192	643	403	612	477	273	181	263	209	98	100	329	185	416	358	362	351	384	345	319	383	294	317
ACICU_00595	11359	6203	6521	6549	8489	6844	7154	5971	9149	6231	8955	8198	7190	7150	7707	7074	5646	7153	8806	9285	10160	8183	7410	6983	8221	7487	7100	5494	8219	9646	6732	5812	5747	6242	9922	7590	7232	5789	8668	8588	9577	9842	10555	8426	4755	6599	5849	6066
ACICU_00596	2398	929	2201	2017	3081	2267	2807	2567	1913	2075	1322	1625	2529	2346	2241	3537	2111	3972	733	1862	2119	1418	1389	1817	5239	3130	2666	869	2671	3278	2100	3971	2711	2869	3215	2118	2944	2390	2624	1948	1541	2463	1966	1778	689	2187	1344	1055
ACICU_00597	352	490	210	293	162	135	334	147	233	255	275	212	327	253	447	389	140	202	539	242	392	325	286	353	205	166	390	339	444	273	268	180	264	272	399	531	400	282	489	478	549	252	541	414	344	238	417	497
ACICU_00598	53	26	24	49	23	20	20	19	26	15	25	26	9	9	20	20	8	20	32	32	34	42	29	13	8	12	19	26	19	20	4	9	24	12	36	29	43	17	53	51	38	34	48	31	32	58	34	28
ACICU_00599	157	93	91	90	56	45	52	51	63	54	41	46	62	68	48	64	46	62	53	47	82	68	24	57	68	55	68	54	81	75	49	50	50	66	45	62	55	36	77	63	106	88	157	87	22	61	41	52
ACICU_00600	388	182	424	236	709	488	308	552	835	417	401	685	424	435	359	560	360	890	110	645	408	450	441	621	1322	477	384	173	267	615	364	426	226	399	500	361	455	275	364	452	301	746	219	317	126	426	276	153
ACICU_00601	3417	810	2138	2172	6835	5077	7153	5427	3310	4936	2093	2632	4970	5379	6257	6376	4041	6977	1097	3245	5201	1708	2491	6706	7907	5189	3977	1155	5040	4898	4726	5266	4449	5012	5072	4058	4943	3425	3649	1845	1389	3610	3966	1838	609	2421	997	1301
ACICU_00602	42	26	29	23	27	27	40	55	42	33	51	46	25	37	48	33	29	35	20	17	45	46	40	22	33	34	37	22	56	43	23	22	37	21	81	63	42	37	30	37	33	34	63	36	16	37	32	21
ACICU_00603	48	24	14	18	30	11	11	19	23	15	28	21	12	16	26	26	22	17	16	27	29	26	20	13	17	10	8	10	24	32	12	12	16	15	28	13	26	23	32	21	29	28	36	11	7	43	18	18
ACICU_00604	205	90	118	90	66	52	108	86	128	118	123	104	122	128	84	113	79	129	71	105	149	85	91	92	147	116	124	74	138	142	63	72	106	116	130	97	110	102	161	168	101	138	137	150	109	139	124	99
ACICU_00605	947	866	524	664	409	345	730	373	813	598	614	618	727	595	557	794	368	571	636	351	1021	726	455	607	681	631	522	430	738	471	476	606	579	479	745	715	670	600	934	731	738	473	840	716	401	599	576	551
ACICU_00606	5035	3084	2259	2429	1708	1261	2285	1348	2411	1972	2397	2763	2125	1691	1949	2468	1438	1933	2513	1952	4418	2620	1703	2150	2338	1885	1801	1293	2812	1818	1745	2019	2006	1676	2355	2030	1928	1871	3394	2436	2597	1634	3318	2473	1738	2392	2471	2125
ACICU_00607	725	349	812	303	198	187	131	126	127	111	589	632	154	128	96	127	163	168	449	1072	524	429	187	102	164	149	210	132	167	174	119	146	173	119	233	77	154	108	260	294	365	228	383	354	242	1052	555	409
ACICU_00608	451	120	192	95	262	206	215	256	270	185	535	274	351	263	192	295	191	328	98	113	319	475	253	235	509	450	310	204	244	447	198	363	94	210	797	459	253	156	169	390	343	201	284	145	139	554	178	163
ACICU_00609	4427	4074	3197	4175	4937	4421	5972	3763	6784	4381	5832	6373	4711	4960	6117	6789	3460	5488	5123	3803	6152	5955	4929	5835	5045	4134	5267	3400	6916	5805	4290	4063	4326	5193	6439	6237	5795	4216	6881	4727	5387	6794	7133	6793	2990	3346	3746	3540
ACICU_00610	3928	2538	2069	2046	2493	1408	2771	1574	2244	1792	1789	1551	3225	2814	2352	2640	1626	2182	2168	2083	2280	1975	1859	2035	3918	3297	3423	2285	2904	2949	1942	2240	2107	2292	3722	2597	3001	2431	3332	2684	2400	2313	3958	2791	1734	2646	2695	2413
ACICU_00611	885	589	492	557	406	377	469	374	508	390	624	572	627	467	470	688	357	492	926	737	840	615	368	469	661	605	627	453	656	509	387	442	480	423	694	510	509	477	1025	790	909	599	1212	702	431	711	605	729
ACICU_00612	4289	2687	3000	3214	1541	1344	1075	1029	1463	1109	1903	1739	1721	1264	1058	1733	1067	1510	8823	8655	2327	1845	1221	1036	2355	1916	1433	909	1835	1350	1087	1356	1353	1042	2551	1407	1092	925	2289	1303	2246	1031	2385	2027	693	2665	2527	2360
ACICU_00613	158	126	143	180	102	87	132	75	111	98	76	65	109	89	120	117	101	122	311	301	116	86	105	101	158	143	117	80	164	106	90	86	83	78	231	146	87	96	124	116	104	99	134	105	60	96	105	101
ACICU_00614	806	456	458	470	359	312	447	311	488	341	485	506	465	508	410	423	362	463	665	693	608	573	387	392	607	549	487	383	544	476	351	351	392	460	558	482	434	329	592	827	478	561	700	473	358	619	495	382
ACICU_00615	948	716	485	708	369	375	817	370	738	483	577	533	717	606	683	634	510	607	731	525	816	670	498	470	691	813	521	471	848	489	511	649	574	746	744	622	615	606	1179	714	551	631	694	760	468	452	691	444
ACICU_00616	2102	1465	1061	1186	1307	903	1651	944	1942	1305	1629	1599	1411	1425	1430	1516	1074	1565	1347	1023	2678	2077	1345	1375	1822	1375	1296	981	1662	1480	1185	1259	1127	1357	1620	1365	1331	1090	2058	1763	1696	1651	2341	1631	901	1316	1298	1154
ACICU_00617	1227	867	649	760	439	363	535	318	457	372	647	527	444	391	392	468	363	526	721	427	1085	817	445	453	365	347	637	492	658	380	339	444	380	441	533	445	490	424	770	787	808	555	1045	778	512	1056	901	790
ACICU_00618	321	200	126	153	114	61	104	83	126	117	149	169	114	94	112	141	110	116	212	128	233	181	119	91	186	124	166	132	174	123	88	100	105	123	150	102	125	124	190	148	171	142	282	190	119	198	201	149
ACICU_00619	227	106	150	111	77	67	94	80	112	80	150	172	94	99	89	90	86	130	176	173	167	157	88	104	153	101	112	78	123	112	78	65	98	86	88	75	139	68	143	204	116	142	171	184	111	214	180	124
ACICU_00620	638	457	370	419	249	166	303	188	366	211	355	298	352	305	289	386	206	326	488	356	572	501	294	273	465	300	472	299	427	407	231	290	283	334	351	317	382	337	647	523	534	423	759	514	287	599	575	491
ACICU_00621	267	80	92	56	136	80	39	52	62	25	692	658	34	44	43	36	76	89	661	792	921	593	54	43	32	24	68	33	50	72	58	58	50	44	69	52	39	57	171	211	109	180	179	146	148	557	271	312
ACICU_00622	56	18	26	25	27	19	29	33	37	19	27	27	22	24	22	24	25	31	24	28	28	39	8	21	28	26	25	15	22	44	18	10	26	31	26	25	22	12	32	36	26	42	50	29	27	46	27	17
ACICU_00623	1301	668	548	626	415	286	482	308	511	354	592	614	457	407	477	560	358	457	852	524	1091	556	321	360	867	508	493	358	669	541	325	330	392	531	598	481	522	370	891	789	705	680	1438	850	439	635	554	564
ACICU_00624	920	391	471	453	483	413	344	521	576	291	593	571	484	503	374	375	446	649	345	694	582	560	437	317	744	655	743	414	492	729	256	338	364	487	810	276	500	333	574	704	427	765	813	516	349	687	567	376
ACICU_00625	332	101	149	156	102	105	66	89	78	76	134	128	96	89	100	70	77	99	152	281	160	146	78	59	144	123	104	74	98	106	45	67	56	93	125	71	99	55	155	150	150	142	251	138	92	223	118	121
ACICU_00626	1620	1085	793	741	699	464	870	501	664	673	880	855	814	830	855	968	610	781	1121	870	1172	926	623	708	947	681	921	659	1001	1018	645	711	737	709	934	903	895	753	1069	1228	872	985	1479	980	804	926	971	779
ACICU_00627	1102	413	492	502	698	460	608	464	789	505	337	303	721	590	629	679	446	671	327	600	480	445	670	519	786	565	563	447	584	622	323	410	345	612	850	870	607	536	804	1397	776	755	769	441	431	731	580	420
ACICU_00628	9338	3314	3966	2578	1337	1273	1239	1410	1457	1319	3250	2996	1181	1464	2398	2012	2017	1759	6260	6683	4253	2441	1473	1170	1536	2022	4345	2168	3007	3865	2938	1612	2856	2957	2457	1424	3237	2295	2484	4259	2435	3787	5256	3868	5438	11219	3771	4154
ACICU_00629	138	86	167	100	50	61	26	60	57	40	162	210	45	57	42	76	41	79	142	238	161	109	26	31	138	70	56	32	56	56	38	81	70	35	75	35	51	50	146	84	139	63	93	98	37	168	134	92
ACICU_00630	1787	1732	1104	1246	745	580	917	568	1061	857	1675	1614	1038	806	822	1502	497	906	1786	935	2158	1740	782	1205	1473	897	1487	1069	1394	889	861	1645	1003	784	1128	1398	1045	922	1698	940	1630	751	2098	1480	621	1213	1508	1413
ACICU_00631	304	133	171	124	63	70	53	45	80	54	242	267	76	47	30	123	31	89	129	291	299	244	61	52	213	97	104	44	117	88	62	161	78	45	117	83	98	79	203	163	271	114	190	131	70	246	155	138
ACICU_00632	2672	1430	950	1440	1150	1009	1370	988	1537	1193	1898	1696	1612	1368	1464	1658	1113	1395	2525	1544	2925	1838	1314	1330	1679	1439	1469	1275	2148	1478	1090	1112	1206	1415	1744	1573	1642	1182	2879	2528	2032	1861	3860	2150	1092	1622	1330	1527
ACICU_00633	294	178	173	175	96	120	102	111	199	136	247	303	153	165	175	165	111	157	159	181	316	234	156	140	208	176	198	107	221	214	132	96	183	170	231	145	173	132	334	269	212	323	299	283	154	222	214	161
ACICU_00634	68	17	42	39	11	11	7	16	13	13	43	58	12	8	10	21	12	10	22	44	66	49	10	8	25	14	11	12	14	18	4	21	18	12	17	9	17	14	54	20	43	32	66	30	9	44	23	27
ACICU_00635	415	266	228	324	230	157	315	243	269	196	221	194	212	224	353	471	147	227	132	119	303	281	190	216	390	253	420	266	580	452	348	345	311	241	308	237	289	184	313	231	351	312	404	328	86	263	308	280
ACICU_00636	261	168	210	318	54	65	100	67	97	87	134	129	72	65	123	159	49	67	142	117	133	111	78	93	67	45	107	58	137	77	69	56	65	76	88	91	92	99	265	161	220	102	229	159	59	133	133	116
ACICU_00637	291	122	154	207	348	292	528	264	457	282	381	368	255	245	557	627	229	340	280	222	451	439	313	339	187	184	390	259	503	379	302	337	249	213	466	447	403	428	528	325	487	418	574	415	273	450	402	351
ACICU_00638	343	138	125	151	213	140	236	159	310	203	220	241	148	134	273	276	153	217	232	195	461	304	212	221	131	104	227	185	288	220	167	170	143	173	247	290	255	218	365	407	339	268	444	269	178	353	309	301
ACICU_00639	133	100	79	75	85	46	95	44	80	59	137	109	65	37	73	122	60	91	120	113	200	155	71	77	118	38	134	95	117	95	85	53	68	140	96	138	69	94	123	162	117	111	118	101	138	179	195	151
ACICU_00640	1233	782	498	588	288	225	276	179	295	249	839	623	221	214	371	309	275	255	877	369	1104	944	322	274	131	147	656	457	736	538	465	319	423	361	657	525	254	202	456	369	714	360	719	579	532	1018	1042	1134
ACICU_00641	808	385	439	586	561	380	868	447	685	561	412	369	569	528	658	713	553	583	474	694	592	429	497	515	649	428	566	282	671	542	364	410	420	739	447	359	614	504	952	850	493	665	772	614	279	668	469	395
ACICU_00642	261	129	153	165	90	72	69	74	57	64	106	133	73	75	60	103	69	91	106	239	113	111	71	60	104	103	87	71	86	86	64	71	89	94	77	53	95	58	180	170	140	194	198	143	77	188	173	105
ACICU_00643	1143	752	660	845	436	351	381	288	390	275	545	437	522	374	439	474	328	427	558	423	605	540	382	387	488	421	496	343	458	418	308	266	354	411	564	420	524	357	958	766	837	557	1153	708	434	789	749	816
ACICU_00644	170	106	146	158	152	119	132	130	261	143	193	218	158	142	176	194	138	237	179	191	208	209	144	177	241	174	177	112	197	198	129	157	136	198	194	144	213	102	224	233	161	251	193	173	114	183	124	131
ACICU_00645	223	152	148	151	99	106	110	91	213	122	209	212	128	135	167	161	94	148	217	128	267	213	135	158	220	134	154	115	192	136	111	118	128	194	216	244	191	115	283	209	184	222	288	229	155	189	168	135
ACICU_00646	1245	783	817	772	424	406	502	313	571	470	765	777	483	388	526	693	367	568	1109	794	1272	838	445	495	443	429	771	449	738	434	431	524	520	539	571	470	519	426	957	577	944	615	1090	929	308	927	769	730
ACICU_00647	382	173	211	207	125	90	71	85	110	115	168	200	128	85	110	90	84	156	219	261	303	174	89	85	121	115	136	100	145	144	91	84	126	87	151	45	97	101	220	161	263	140	214	230	87	267	151	193
ACICU_00648	90	51	41	34	78	53	47	41	59	37	64	58	50	60	68	46	69	69	52	64	48	47	56	78	76	52	47	36	47	88	44	21	38	47	55	38	72	51	97	128	46	89	119	61	50	69	69	55
ACICU_00649	477	281	288	298	233	201	222	238	357	208	409	369	215	277	229	214	146	256	229	291	353	437	235	212	344	254	196	136	225	250	176	137	207	213	299	225	242	154	393	326	412	394	337	340	162	343	284	215
ACICU_00650	263	191	180	165	113	97	150	117	151	117	182	182	147	173	139	149	116	133	251	180	199	220	141	109	156	131	179	148	181	183	81	63	111	118	207	176	148	139	198	268	217	228	293	196	193	227	219	207
ACICU_00651	177	112	73	127	85	48	132	75	175	77	100	83	110	89	96	123	91	122	124	119	211	128	93	95	126	82	144	91	154	132	69	66	77	127	130	99	122	137	217	208	151	152	182	140	97	140	120	100
ACICU_00652	354	197	148	187	176	140	312	180	317	199	359	313	282	270	235	228	183	315	276	221	541	376	248	267	318	217	226	157	279	260	197	245	285	333	327	302	224	160	403	316	313	349	434	391	187	271	256	216
ACICU_00653	58	38	21	39	39	20	53	35	51	42	51	51	36	35	40	52	26	48	41	30	110	74	25	32	38	29	39	18	65	34	26	38	45	45	50	41	45	32	42	33	83	45	79	80	23	46	47	39
ACICU_00654	121	67	79	64	56	45	74	77	85	66	76	69	57	82	67	92	64	88	59	96	79	87	48	63	55	52	103	55	103	76	47	50	60	73	78	65	65	50	94	100	84	98	95	114	56	113	93	75
ACICU_00655	37	15	30	23	28	19	12	33	22	17	28	35	21	25	24	25	23	32	15	53	18	26	15	26	47	21	48	21	37	28	12	30	22	29	46	31	27	13	34	32	24	75	30	27	14	37	31	22
ACICU_00656	48	23	33	29	17	19	17	16	39	24	29	27	20	26	32	38	26	34	37	49	37	34	26	30	29	21	38	10	38	33	14	26	14	30	36	18	27	33	57	69	21	33	39	37	24	74	47	21
ACICU_00657	917	539	574	556	482	356	447	395	584	426	455	471	578	511	418	502	322	510	545	619	646	588	340	419	697	578	451	297	522	492	424	444	429	501	501	364	521	425	778	545	554	593	707	568	284	722	558	446
ACICU_00658	1514	950	750	816	686	591	860	584	1014	792	906	956	832	927	762	902	628	908	898	734	1378	976	679	839	1170	875	858	604	907	870	803	718	810	921	1054	916	864	621	1203	1089	943	1142	1330	1052	719	927	858	780
ACICU_00659	259	203	228	170	164	104	101	77	144	76	150	127	86	91	93	152	144	213	250	270	183	216	124	140	70	59	354	235	152	162	72	112	138	156	138	101	170	121	215	194	157	197	219	222	232	428	385	210
ACICU_00660	109	103	29	46	21	15	40	24	23	29	30	24	26	39	37	33	24	41	24	15	76	59	32	28	21	35	39	27	37	16	19	21	16	21	26	21	24	32	42	50	43	28	50	40	25	48	52	26
ACICU_00661	48	32	19	49	17	24	31	20	23	23	22	23	42	27	25	36	22	32	47	25	32	30	17	22	33	27	42	33	20	26	22	16	14	31	47	28	35	18	63	37	32	39	40	24	27	27	20	24
ACICU_00662	389	360	477	802	195	151	135	102	135	148	182	205	103	130	175	243	152	197	218	221	269	210	151	217	124	111	456	214	469	241	377	337	388	377	132	146	221	162	272	191	388	260	266	334	95	278	366	207
ACICU_00663	34	25	43	71	11	7	4	2	17	8	11	16	6	4	7	16	12	7	22	12	20	8	3	12	5	5	25	6	24	16	21	24	24	15	4	15	10	15	20	9	28	8	23	22	6	19	22	20
ACICU_00664	71	34	59	86	26	14	25	19	34	30	28	19	23	20	29	34	14	23	30	23	47	27	25	21	29	24	56	21	54	47	23	22	27	28	33	22	27	16	58	48	40	42	46	39	28	38	46	47
ACICU_00665	55	30	19	15	27	24	34	15	36	20	25	20	29	23	34	22	29	35	33	43	32	35	28	30	27	24	41	24	54	24	29	25	10	35	36	31	26	21	39	50	42	42	44	38	27	37	38	38
ACICU_00666	14	8	8	12	4	13	3	8	20	11	17	13	5	24	8	16	10	17	8	23	18	18	10	13	24	16	17	15	16	12	10	6	9	13	7	6	10	8	29	29	15	24	20	23	6	14	19	15
ACICU_00667	124	84	86	86	84	52	106	77	124	66	58	71	119	77	75	116	62	102	55	57	102	75	69	89	100	99	74	65	103	86	70	76	103	108	109	96	78	68	143	149	110	136	109	113	74	91	89	62
ACICU_00668	17	1	6	2	2	2	8	0	6	1	1	0	4	5	2	5	6	3	1	5	4	7	0	4	0	1	5	4	6	7	4	0	4	3	4	4	2	3	6	6	8	0	12	7	2	5	6	6
ACICU_00669	47	19	3	9	3	6	18	14	17	8	11	11	10	6	18	25	12	27	17	10	26	22	16	15	12	9	74	32	41	16	4	7	2	5	9	10	6	4	11	24	31	22	24	22	5	6	8	9
ACICU_00670	205	142	113	158	62	72	96	71	109	80	96	79	98	80	95	95	78	92	118	124	102	121	112	93	124	120	118	80	137	99	80	82	72	100	107	71	111	65	190	232	147	158	192	130	111	152	136	139
ACICU_00671	52	27	12	28	32	31	26	29	58	27	29	27	29	30	34	27	30	45	34	48	39	36	51	31	41	30	45	18	42	47	30	21	32	34	26	29	44	18	50	64	41	45	54	46	17	34	35	31
ACICU_00672	277	153	168	138	105	76	130	97	144	100	142	129	132	136	148	122	85	136	120	95	143	154	127	87	137	90	137	174	146	154	126	121	151	135	136	111	148	117	112	143	172	162	243	183	145	274	192	162
ACICU_00673	240	132	93	212	61	49	93	58	103	77	55	42	68	72	113	107	73	103	101	58	94	72	80	72	161	120	128	66	173	122	66	47	64	64	89	108	106	77	124	128	89	132	147	103	92	113	116	89
ACICU_00674	18	12	12	12	6	5	17	8	20	6	8	8	15	11	14	13	8	23	15	11	18	15	13	9	15	12	16	8	18	9	11	8	13	16	10	10	14	12	24	15	14	10	19	26	12	11	14	8
ACICU_00675	17	11	4	14	7	2	5	0	4	6	3	2	4	0	2	7	4	3	6	5	4	4	1	3	2	1	3	5	9	3	8	3	2	6	5	6	2	4	10	5	6	5	10	6	5	7	8	3
ACICU_00676	45	18	6	5	4	6	9	7	7	3	12	8	7	12	2	5	7	13	13	23	24	17	3	6	4	9	15	9	8	13	6	2	9	6	17	4	17	11	16	8	13	14	28	28	3	29	18	20
ACICU_00677	4261	4102	1704	972	1715	919	1667	1186	3285	2149	4803	3953	1468	1635	1610	2031	1477	2814	4391	2330	5073	2922	1457	2202	2095	1431	1319	1031	290	627	597	1414	1072	824	1557	1711	1557	833	1143	1187	1579	1204	2098	2227	1242	1404	3417	1940
ACICU_00678	2646	1686	1099	648	1496	858	1158	998	1723	1567	2839	2001	1342	1289	1100	1204	1416	2055	1637	1243	2304	1392	1140	1544	1402	1255	758	485	202	352	413	1009	612	719	1456	935	941	497	776	880	614	651	1012	947	681	1245	1683	1377
ACICU_00679	397	179	324	141	212	226	73	260	205	158	337	332	107	202	109	106	182	266	152	797	208	234	191	163	184	203	122	86	55	96	68	76	97	122	173	131	113	64	261	778	262	491	171	246	136	320	283	122
ACICU_00680	4	1	2	5	3	3	2	0	0	1	3	4	8	1	3	2	1	3	5	8	6	4	6	0	6	1	6	2	3	0	2	0	4	3	3	4	2	0	7	5	4	7	14	14	2	6	1	9
ACICU_00681	587	296	367	388	262	172	406	234	441	298	550	376	361	288	437	493	244	306	455	256	638	570	288	241	154	165	460	404	434	476	268	210	336	386	542	507	396	359	508	530	441	400	726	476	296	524	342	350
ACICU_00682	139	46	61	43	54	59	44	55	59	33	51	41	48	51	60	56	46	53	52	90	81	48	36	36	45	58	48	30	65	67	25	36	25	50	75	40	46	15	82	84	73	76	97	66	46	144	58	43
ACICU_00683	38	20	9	15	27	18	16	17	15	17	16	15	19	22	27	21	19	26	16	28	25	17	23	17	22	26	23	34	24	26	12	16	20	24	20	23	30	15	34	25	40	23	30	19	14	28	21	24
ACICU_00684	2248	1620	1246	1045	218	153	67	54	85	64	8648	7601	57	63	129	446	266	376	20463	10603	6836	2786	142	256	153	85	1532	540	1090	358	382	752	591	252	95	73	899	830	4788	3145	4360	1003	4522	4333	1814	7557	10903	7979
ACICU_00685	697	452	252	321	273	210	286	198	443	337	160	129	243	242	381	376	216	283	621	486	360	220	276	391	565	454	295	240	460	425	205	164	236	283	429	341	602	506	528	404	0	1204	1328	888	95	119	97	77
ACICU_00686	0	2	5	1	1	0	1	2	4	0	0	1	1	2	1	0	0	0	0	2	1	2	2	1	3	2	1	0	1	1	0	0	0	0	3	0	2	2	3	1	0	4	3	2	1	0	2	0
ACICU_00687	182	76	94	50	52	24	80	73	72	64	85	64	73	80	24	23	26	26	53	56	70	92	67	39	66	107	58	36	43	49	23	16	27	18	36	39	46	54	81	58	58	71	108	104	26	129	59	45
ACICU_00688	436	261	697	894	279	229	311	269	331	332	422	365	273	304	378	282	235	343	210	254	496	435	274	277	200	186	210	200	362	259	283	226	316	383	447	380	424	275	422	433	401	542	670	455	145	211	260	173
ACICU_00689	23	10	23	12	18	14	12	9	15	7	16	24	9	7	11	7	5	12	11	40	16	17	11	15	8	4	10	13	13	13	7	3	4	9	6	5	10	6	19	13	49	97	55	61	2	15	4	2
ACICU_00690	69	24	55	44	41	25	26	33	33	32	33	25	25	20	31	37	26	50	22	70	40	50	43	21	15	24	53	16	35	33	25	12	26	41	41	30	32	20	47	57	62	95	73	43	15	50	13	15
ACICU_00691	127	56	69	84	67	43	65	43	86	62	56	78	50	51	79	71	72	78	69	85	132	85	61	75	53	40	97	72	92	72	32	29	49	83	87	54	74	57	113	88	150	132	154	171	72	100	88	69
ACICU_00692	70	44	44	42	45	39	35	13	32	31	43	30	33	34	40	33	39	44	74	59	83	60	45	30	16	28	66	33	50	31	25	27	31	40	56	36	35	24	89	72	80	73	121	123	52	72	56	56
ACICU_00693	104	48	57	67	52	32	42	30	52	37	54	40	41	36	52	46	36	52	64	62	102	61	43	37	56	39	70	62	82	55	21	27	33	54	67	37	51	43	94	107	96	62	116	110	59	118	98	77
ACICU_00694	46	11	10	5	24	10	6	14	14	15	16	8	8	12	11	14	12	9	15	26	27	20	7	6	21	6	20	12	12	17	6	3	4	9	21	11	11	10	22	17	26	39	50	37	8	32	11	17
ACICU_00695	93	26	71	47	87	67	50	84	52	36	40	44	34	42	87	69	66	104	31	132	57	30	62	76	54	54	81	37	103	138	25	29	43	63	135	47	50	30	58	48	36	101	73	41	19	60	38	17
ACICU_00696	529	259	224	268	288	232	365	237	269	218	304	308	394	428	264	302	180	234	255	236	501	384	262	200	465	425	312	255	322	421	236	260	221	254	519	431	433	288	333	262	333	403	496	390	243	343	360	314
ACICU_00697	4515	1552	1629	1586	1457	1176	1860	1160	1751	1166	1921	1641	1949	1931	1600	1595	1221	1369	1841	1601	3096	2256	1400	1165	2176	2047	1595	1190	2248	2158	1515	1341	1332	1642	2734	2090	2096	1753	2179	2074	2223	1960	3059	1981	1212	2842	1940	2173
ACICU_00698	475	202	239	264	178	167	195	172	201	142	188	202	208	200	224	183	151	197	195	208	283	260	177	165	333	216	227	128	241	260	165	153	156	191	316	181	239	219	228	232	218	246	290	250	147	344	289	209
ACICU_00699	634	246	424	282	308	179	310	267	296	219	182	168	235	296	378	312	291	343	258	275	396	179	285	215	308	277	319	256	374	409	197	191	216	291	422	259	300	239	378	388	309	397	584	406	233	437	265	224
ACICU_00700	364	187	220	206	138	106	196	140	250	146	290	276	209	163	188	207	131	156	212	227	374	304	140	118	180	99	191	185	205	216	122	121	143	184	238	208	188	176	288	205	279	186	340	243	151	220	169	182
ACICU_00701	12	6	5	7	18	16	24	18	21	11	11	16	33	13	31	36	16	30	25	20	15	19	24	21	21	11	17	10	20	21	14	19	16	23	35	28	14	10	26	14	19	14	12	16	5	14	7	15
ACICU_00702	11613	9363	7577	8402	13130	9894	13848	8519	19589	13030	6531	6607	9932	10345	13691	16458	8876	14141	7314	4491	7982	5488	12614	20243	14597	9346	14779	10212	13698	11189	14201	15322	11242	12808	10735	11539	15484	10135	10505	11122	8119	10215	12525	10498	6716	7340	8761	6181
ACICU_00703	2	0	3	0	0	1	0	0	1	1	0	0	0	0	1	2	0	1	2	1	0	1	1	1	1	0	0	0	3	1	0	0	0	1	1	0	2	0	1	1	0	0	0	0	1	1	0	1
ACICU_00704	26012	18278	18222	17383	19191	15655	16401	13767	27796	19922	14295	15731	14211	15740	19279	25352	11927	22034	12323	10516	15051	10731	18512	23929	25542	17696	22305	14658	25623	18942	19230	19743	18525	16657	13751	12734	27299	18545	22644	19835	17055	21109	20450	19666	15643	18039	20340	13710
ACICU_00705	8316	4639	6413	3461	2879	2354	1814	2285	2242	2064	4622	4737	2378	2346	1972	2116	2316	3277	6073	5887	5605	4089	3386	2657	2799	3664	4252	2993	3404	2918	1965	1709	3045	2003	2410	1435	3113	2612	3848	2712	3560	4994	5159	5647	4116	11143	5439	5660
ACICU_00706	11057	7027	5068	5136	3169	1977	3471	1966	3141	2569	4938	4356	3272	2476	3410	3860	2748	3567	10046	4583	8656	5328	3670	3430	4168	3462	5589	4599	5467	3795	2646	2787	3632	3147	3018	2532	4743	4463	7161	4879	5549	4156	10113	7384	5013	9172	7011	6353
ACICU_00707	757	410	499	334	231	201	260	254	231	228	261	229	240	281	219	141	213	230	243	240	251	282	221	134	128	230	338	353	322	404	234	140	280	209	428	283	370	261	165	186	238	332	458	357	261	548	556	407
ACICU_00708	151	101	89	132	77	52	122	74	150	109	63	70	130	123	122	129	77	115	71	63	135	125	87	78	181	111	1262	1206	1443	897	792	1058	912	900	1390	1937	108	102	131	120	109	99	114	96	61	81	114	74
ACICU_00709	1976	1087	1023	996	981	764	1203	788	1405	942	1408	1461	1062	1053	1046	1233	886	1226	1370	1149	1991	1512	884	1080	1442	1254	1164	886	1417	1223	802	1043	1014	915	1313	1007	1098	1006	1699	1690	1239	1210	1813	1414	853	1113	1333	966
ACICU_00710	3202	1979	2247	1705	1432	1345	1229	1069	1745	1329	3123	3059	1461	1305	1351	1434	1222	1722	2164	2290	2992	2956	1391	1463	1757	1767	1313	906	1995	1855	1232	944	1239	1209	2097	1333	1433	1093	2827	2450	2450	2508	2590	2316	1669	2379	2119	2055
ACICU_00711	9156	5283	5715	4335	4713	4400	5829	4277	5538	4606	5509	5967	5412	5790	5403	5444	4039	5878	4924	4108	6373	5317	4452	5495	6451	6255	6109	4652	6330	5616	5101	5278	4945	4486	6482	5492	5274	4101	4884	6363	4961	5216	6845	5339	3237	4546	5000	4472
ACICU_00712	2178	1273	999	986	787	707	1066	675	1010	838	1080	950	1095	1023	941	951	613	1032	1258	725	1636	1104	800	927	1139	1109	872	787	1345	1123	934	827	890	867	1049	961	968	754	1024	1390	1119	783	1578	1030	839	1257	1038	1088
ACICU_00713	7791	5564	5138	4925	5672	4712	5864	4857	5606	5041	4657	4458	6003	5741	5470	6403	4190	6216	3926	3159	5427	4447	4471	5242	8243	6923	5213	3920	5948	5094	5463	6030	5327	4974	6265	5001	5344	4520	4877	4881	4801	3889	5678	4423	2974	4490	5362	4425
ACICU_00714	15294	11389	10061	10929	8827	7949	12378	8394	12456	9659	8399	8472	10356	10946	9977	12134	7699	11789	8966	7855	10918	8775	8910	10588	13824	12324	9702	7507	12047	8573	10770	13821	11536	10132	10752	9306	10737	9248	11481	9797	7624	7431	9553	8394	5789	9385	11356	7119
ACICU_00715	5896	3974	3192	3984	3069	2732	5245	3268	4974	3833	3116	2402	4396	4871	3862	4960	2634	3980	2798	1737	3826	3205	3271	4037	5273	5072	3509	3101	3917	2563	3915	6105	4357	3735	4176	3955	3945	3620	4025	3630	2841	1899	3480	2688	2011	3181	4469	2976
ACICU_00716	9411	5172	4815	6624	3750	3519	6223	4172	7433	4836	4172	4098	6199	5775	5092	5791	3622	5579	4498	3853	6864	4753	4384	5534	7782	6713	4287	2989	5540	4385	5040	6955	6739	5154	5216	4723	5252	5400	7573	5805	3980	3610	5139	3793	2289	5800	7934	4728
ACICU_00717	3346	1550	1786	1835	1269	1069	1587	1433	1930	1387	1493	1318	1745	1520	1233	1793	1076	1733	1189	1427	1968	1571	1309	1348	2435	1976	1263	955	1323	1264	1266	2012	1518	1378	1859	1285	1404	1345	1912	1636	1242	995	1660	1098	781	2108	2016	1396
ACICU_00718	782	497	592	577	302	290	323	293	434	414	473	573	395	440	312	520	294	471	415	449	580	479	336	335	595	504	332	248	395	208	360	500	494	296	451	281	394	328	781	466	359	430	382	500	240	552	674	356
ACICU_00719	37318	9124	9527	10419	5989	5614	8460	6706	8725	6278	11566	9288	8704	7470	7115	9468	7190	6857	11712	10454	17420	9929	5993	7189	8349	10014	7750	4890	7741	5516	6876	12958	7567	5796	9561	5461	6373	7352	13325	8198	9010	7835	19122	9811	3584	11899	12698	11317
ACICU_00720	4672	2090	2522	2318	1969	1764	2094	1834	2385	1901	2626	2622	2015	2095	1828	2191	1553	2135	2146	2612	3174	2490	1740	1947	2486	2348	1712	1194	1777	1449	1948	2330	2203	1944	2336	1424	1752	1489	2645	2008	1936	1748	2693	1998	1142	3304	2524	1925
ACICU_00721	9693	6508	5198	6552	5314	4799	8245	5260	7666	5973	5345	4649	6612	7644	6305	7173	4410	6110	4916	3394	6988	6050	5755	6705	6328	6579	5148	4543	5452	3525	7222	8513	7224	6879	6727	5617	5157	4406	6578	6881	4985	3943	6770	5182	3759	5667	7160	5327
ACICU_00722	796	597	531	490	485	382	468	414	596	362	530	534	358	409	412	502	321	485	323	358	801	603	353	462	683	489	472	294	490	474	424	483	392	369	586	452	338	262	527	339	528	503	689	531	168	464	453	288
ACICU_00723	143	63	78	59	50	51	41	48	63	45	89	112	58	45	54	58	42	73	50	80	108	83	45	46	88	59	39	21	70	74	25	43	48	50	105	37	40	38	79	63	74	74	82	52	38	116	69	46
ACICU_00724	384	263	289	324	304	215	288	236	408	266	332	350	354	357	347	348	248	358	305	354	492	358	308	291	359	364	333	240	357	381	235	173	281	352	372	255	371	284	542	322	356	420	400	399	174	399	311	288
ACICU_00725	572	472	449	559	627	415	664	466	711	523	578	480	744	695	626	702	435	732	524	458	636	601	571	739	839	657	786	600	665	660	401	446	450	628	689	596	635	515	957	827	659	753	830	836	335	516	653	482
ACICU_00726	734	471	387	807	1509	829	1289	1084	1204	839	815	790	985	907	1220	1570	980	1591	1149	832	1210	735	913	1517	1660	891	1340	524	1157	1095	586	730	774	1486	1127	771	1302	913	1191	1137	809	1194	1308	1227	487	695	507	394
ACICU_00727	61	34	94	18	24	26	16	10	18	3	41	58	9	6	4	17	20	26	15	134	34	41	11	15	16	7	62	16	41	48	13	26	11	13	14	19	28	11	24	22	28	90	15	40	24	124	52	24
ACICU_00728	12757	7517	7528	5822	596	382	274	204	416	288	8076	6412	492	324	469	924	384	578	8413	5286	10996	5854	390	704	508	297	1562	1202	1520	727	959	2584	1510	952	762	472	832	756	3920	2570	5138	828	5719	3622	2172	13235	9397	9298
ACICU_00729	17	2	8	15	6	7	6	5	10	8	6	13	6	3	4	8	9	15	12	16	20	16	8	4	5	1	12	4	5	13	0	7	5	5	7	7	6	4	19	21	10	17	14	9	14	28	6	6
ACICU_00730	262	187	155	191	138	97	183	114	252	143	401	339	231	139	192	217	131	212	419	203	594	381	180	191	209	115	222	185	255	185	165	133	154	211	225	199	210	140	387	359	354	291	513	444	248	338	250	241
ACICU_00731	82	38	26	38	37	22	23	21	30	22	29	30	23	20	29	33	36	38	34	43	48	45	29	31	46	27	54	14	32	45	23	16	25	37	33	20	40	14	58	60	55	38	85	73	31	59	40	32
ACICU_00732	388	343	298	263	183	132	162	110	136	130	194	203	191	180	170	207	139	202	379	235	264	207	203	215	309	182	453	291	319	291	173	180	220	196	201	132	307	230	329	364	259	263	356	404	307	364	434	290
ACICU_00733	402	269	318	245	147	157	112	121	137	83	234	188	113	157	127	154	140	174	445	304	293	261	139	177	124	168	363	248	268	183	140	118	168	148	155	117	156	116	229	261	234	251	291	281	242	370	276	252
ACICU_00734	387	146	195	117	132	89	104	71	107	53	151	182	102	68	81	132	113	141	450	392	353	223	90	125	118	84	247	113	158	175	106	106	104	140	79	112	144	109	215	261	199	237	306	267	196	487	215	229
ACICU_00735	90	70	45	25	27	26	24	30	53	33	51	49	45	36	26	53	30	32	51	40	72	65	36	25	37	35	27	26	36	26	23	17	35	40	34	32	46	27	86	71	65	43	86	61	20	67	39	49
ACICU_00736	11	2	2	2	6	4	8	6	9	6	6	4	1	1	4	4	2	11	5	10	9	3	6	6	7	3	9	1	8	6	5	2	1	4	5	0	9	3	7	7	6	7	12	11	6	6	7	1
ACICU_00737	2813	1419	1466	1426	1622	1192	1537	1158	1752	1375	2437	2351	1518	1553	1730	1745	1203	1730	2351	1639	3005	1996	1426	1498	1935	1609	1857	1209	1942	1914	1291	1216	1383	1202	1709	1394	1602	1363	2483	1625	2011	1951	3206	2410	1025	1472	1315	1321
ACICU_00738	3159	6519	3558	5136	3796	1602	1780	767	2318	1572	2625	2250	1159	956	2131	3160	1510	3738	5275	2710	3807	3132	2847	4767	1448	580	6119	5758	5813	4658	2327	3526	3643	5340	1600	2554	5017	3102	5509	6915	5126	2886	4877	6042	4684	4080	7985	4375
ACICU_00739	758	462	512	552	556	405	409	377	509	440	513	526	393	412	457	411	509	647	666	660	829	685	529	549	391	369	700	421	612	549	440	440	468	586	502	458	519	351	693	833	585	690	720	777	480	838	602	478
ACICU_00740	97	46	58	64	58	19	62	22	61	40	56	31	62	34	57	65	41	58	54	39	78	76	37	36	26	43	118	39	67	50	32	49	28	37	62	44	47	67	69	56	180	125	243	297	45	100	86	67
ACICU_00741	398	289	216	230	86	66	153	100	203	128	93	73	323	431	111	97	87	103	113	93	152	98	91	82	94	63	122	105	209	123	65	52	89	85	113	113	96	113	149	173	191	198	193	216	105	140	263	182
ACICU_00742	807	197	219	453	685	288	902	290	334	486	360	314	550	409	825	787	694	546	1073	395	1096	357	449	640	481	309	859	463	827	550	599	529	586	898	721	548	724	486	733	618	718	397	1341	667	128	486	195	479
ACICU_00743	1740	983	627	946	722	550	986	521	924	636	1469	1139	951	884	1046	864	784	787	1791	1129	2173	1368	735	773	464	695	921	654	1086	809	669	544	735	974	1081	718	863	689	2504	1770	1537	1314	2557	1975	852	1193	807	992
ACICU_00744	1899	802	960	1129	675	549	658	544	697	502	614	689	524	534	775	835	573	669	774	803	1117	930	548	622	657	523	1222	691	1113	1121	691	536	614	780	833	692	632	461	1168	840	1147	1263	1432	1233	509	1130	943	819
ACICU_00745	1193	672	780	1160	538	344	533	351	587	381	493	449	369	330	665	748	361	453	513	515	792	629	383	446	594	371	1004	622	991	825	528	511	455	574	698	663	466	379	749	651	827	713	909	826	461	731	765	624
ACICU_00746	34	14	171	238	194	108	137	97	164	134	94	143	94	111	189	190	88	145	72	112	152	117	124	133	188	140	283	184	242	279	158	100	147	136	227	243	106	105	114	116	217	176	160	177	71	109	172	150
ACICU_00747	172	67	415	548	344	263	269	242	309	221	263	268	181	232	349	395	187	324	211	210	374	294	270	248	313	284	487	313	410	412	371	258	241	270	462	424	308	229	335	347	385	378	458	360	232	419	382	355
ACICU_00748	132	43	86	114	40	28	42	35	71	22	33	50	38	28	64	56	48	60	59	54	60	58	31	37	43	27	110	45	96	63	35	28	36	51	59	70	25	30	76	62	57	82	88	90	54	89	73	72
ACICU_00749	89	37	59	54	66	67	70	54	81	57	77	101	78	82	65	85	54	95	80	61	86	100	75	89	70	89	76	41	81	96	50	72	65	69	81	85	120	82	148	91	84	109	127	144	57	57	48	34
ACICU_00750	336	201	199	204	209	154	212	152	227	165	225	220	181	165	231	225	160	210	267	364	278	218	182	155	152	239	288	218	314	268	168	154	147	258	269	191	214	159	349	393	228	324	282	275	162	245	239	182
ACICU_00751	1824	1032	975	1040	1128	907	669	803	988	777	1514	1593	1007	755	734	1356	859	1087	1076	1605	1865	1248	823	762	1613	1053	1049	572	1168	977	663	889	874	771	1305	705	862	853	1928	1042	1386	1201	1785	1233	340	1200	1034	813
ACICU_00752	343	122	165	124	86	67	81	86	120	110	145	157	110	98	94	115	84	113	217	179	261	138	79	77	138	134	93	56	93	114	69	56	82	113	108	85	143	92	207	162	131	210	275	156	103	233	164	116
ACICU_00753	312	145	149	156	120	96	114	114	164	95	165	133	181	147	125	123	121	166	173	258	224	196	129	77	133	154	124	108	108	184	100	64	92	161	224	77	122	110	231	402	181	186	270	182	157	279	187	142
ACICU_00754	135	102	81	103	65	72	66	94	109	90	103	106	106	122	70	81	73	114	91	103	113	118	92	89	98	123	70	70	125	79	68	55	86	114	133	92	83	61	179	212	104	120	146	118	85	122	82	67
ACICU_00755	192	105	66	94	48	42	40	40	69	54	71	51	60	54	69	57	41	75	106	64	86	85	59	42	60	41	73	53	103	60	32	27	28	41	64	97	52	46	142	92	119	54	142	105	37	116	110	70
ACICU_00756	558	360	392	383	421	295	370	260	445	324	392	338	406	388	417	402	272	437	391	378	441	425	388	374	493	457	482	319	499	468	295	282	385	415	440	475	473	378	517	614	465	553	550	463	295	518	509	369
ACICU_00757	2133	1824	1134	1565	1130	730	1213	756	1169	1015	1117	988	1149	1285	1260	1318	916	1575	1818	793	1577	1211	1094	1363	1496	980	1777	1330	1819	1518	1114	1019	1304	1793	1195	1489	1638	1100	2261	2948	1347	1405	2260	1747	1464	1594	1897	1441
ACICU_00758	938	599	482	661	474	362	429	373	509	440	604	659	598	444	489	677	388	555	576	370	854	630	430	535	683	581	711	507	912	597	468	572	619	446	881	794	654	539	810	558	690	551	1032	759	385	564	695	573
ACICU_00759	449	93	410	283	1037	752	686	771	623	501	770	523	800	685	552	694	885	879	406	1502	732	1021	767	505	729	591	544	378	540	904	413	467	371	639	1085	722	581	411	641	990	1110	1335	1505	703	286	944	444	573
ACICU_00760	1129	892	463	636	706	671	464	327	856	502	1671	1723	415	352	621	800	599	947	1129	829	2313	1473	697	1052	271	217	1175	626	1554	772	846	695	889	864	1403	1290	795	449	2384	1281	1912	1093	1337	1613	435	654	928	1024
ACICU_00761	4902	2680	2651	1515	1734	854	201	113	201	136	6631	6559	98	89	780	932	1579	2006	26058	11640	10800	4595	1158	2352	100	79	9619	5884	5117	3395	1987	2711	2973	2496	616	700	2113	809	3313	5374	2940	3005	6436	6500	6220	8470	4748	4311
ACICU_00762	237	83	165	40	166	60	14	11	16	7	421	508	6	3	29	29	145	135	1937	2044	677	358	51	122	1	4	682	292	259	249	62	55	111	90	28	18	66	29	64	79	92	155	287	388	308	811	202	166
ACICU_00763	45	26	35	54	40	27	31	24	32	30	36	33	32	9	41	40	28	39	38	41	44	40	42	29	19	10	34	24	34	36	10	27	16	28	53	25	38	27	48	39	65	71	103	53	17	50	27	33
ACICU_00764	305	151	214	331	214	160	170	133	214	177	297	265	169	186	190	249	172	257	285	248	501	447	195	154	222	152	226	150	219	180	156	152	160	132	351	214	354	290	345	281	446	365	538	515	126	236	238	219
ACICU_00765	173	85	92	101	89	66	104	55	94	85	131	139	87	84	96	141	94	117	99	99	207	179	78	74	79	70	118	80	134	79	72	89	70	70	196	136	186	156	165	121	156	125	213	185	60	97	107	102
ACICU_00766	136	58	99	77	106	85	81	76	119	69	118	112	58	78	113	81	71	114	97	117	142	148	86	73	101	80	79	45	59	92	77	50	69	59	171	91	173	104	103	96	122	143	179	131	53	78	82	87
ACICU_00767	47	23	40	32	33	24	32	25	36	31	53	40	26	34	28	36	29	34	30	57	40	45	31	21	37	38	32	21	29	29	25	29	27	26	58	43	53	40	32	34	31	53	54	55	19	32	46	37
ACICU_00768	2814	1881	1208	1795	2446	1619	2522	1429	2859	2139	2403	2044	2322	2082	2692	2600	1832	2624	2144	1384	3818	2375	2217	2605	2157	1798	2376	1609	2813	2324	2135	2001	2205	2357	2523	2158	2189	1668	3803	2263	3228	2416	3923	2752	775	1710	1664	1722
ACICU_00769	975	570	506	618	278	385	514	376	579	427	685	800	451	420	551	646	375	591	684	797	1007	740	514	551	353	371	532	323	851	399	434	385	569	651	425	407	586	378	1210	814	872	1020	1034	1002	405	733	554	493
ACICU_00770	750	431	316	600	570	492	602	512	921	533	678	614	790	554	791	866	551	797	793	1262	770	765	737	884	688	459	903	769	1153	970	548	493	526	1116	712	650	741	508	1055	1581	1283	930	915	1008	748	948	597	739
ACICU_00771	217	155	142	122	112	44	100	76	88	97	59	89	133	79	55	72	83	92	108	100	144	121	80	81	83	81	86	61	80	67	37	43	57	60	122	105	71	55	102	88	108	103	133	117	74	181	156	101
ACICU_00772	114	83	63	109	59	24	80	47	106	68	84	92	75	61	74	82	57	82	118	78	140	115	76	98	84	65	61	41	84	62	48	60	60	71	63	70	75	58	181	133	135	55	145	96	57	86	96	69
ACICU_00773	22615	11151	10669	11002	21823	16345	15634	15548	16859	11608	22732	20670	20074	17724	15151	13827	13887	16787	14623	18567	27042	21349	15892	15472	17471	18687	16291	11989	14116	18493	10130	9467	11507	14084	29377	18135	12662	9616	14993	15328	20602	19784	23944	19004	6705	14289	11254	12517
ACICU_00774	1604	1122	881	1060	2593	1490	2641	1606	2799	1763	866	1054	1542	1666	2037	2112	1657	2034	778	748	1433	928	1488	1968	2672	1850	1836	1093	2303	2838	1100	1160	1260	1381	2174	1111	2026	1975	2082	1194	866	1458	1413	1149	438	554	1132	588
ACICU_00775	2467	1597	1918	1931	1271	1216	1359	1045	1446	1125	1404	1438	1277	1475	1461	1511	973	1305	4822	4270	2159	1554	1284	1254	1667	1631	1388	986	1769	1504	1196	1193	1233	1150	2085	2009	1657	1253	1603	1483	1579	1680	2196	2125	994	1233	1204	1424
ACICU_00776	5756	3223	3892	3198	4979	3207	5004	2900	4050	3168	2184	2077	3629	3533	4350	5870	3001	3585	8321	6261	3342	2349	3559	3636	6364	4562	4406	2828	4680	4562	3547	4556	3158	3193	5826	4933	4803	4244	2599	2619	2611	3002	4703	3089	2149	2782	2631	2684
ACICU_00777	9336	9615	9103	10699	19275	16089	18787	14390	30663	12349	3965	4687	12289	12846	14704	17627	10759	17846	6796	9253	5389	4920	15878	16936	19583	20861	18332	11625	18194	24047	10351	14237	10972	12326	22129	15355	18931	21037	16071	14448	5370	9693	6032	6952	5194	4350	12734	4308
ACICU_00778	7650	3649	4327	2566	1882	1484	1709	1198	1461	1421	3922	2910	1542	1499	2123	2934	1255	1762	5705	3095	3228	2950	1859	1503	1426	1393	2806	2272	2112	2155	1843	2022	1808	1990	1920	1801	3071	2214	3176	4201	4045	3738	7966	5794	4460	9633	4264	4929
ACICU_00779	227	164	140	156	122	134	127	113	159	148	189	194	153	153	145	151	137	179	241	319	219	183	152	138	168	145	186	156	201	179	100	105	138	143	227	150	170	111	321	247	184	211	236	208	110	319	226	193
ACICU_00780	323	184	165	158	115	80	82	77	130	82	248	216	139	121	96	103	81	124	208	247	281	280	120	91	188	134	140	115	144	158	77	93	91	113	181	104	155	97	367	278	205	209	291	261	131	340	198	190
ACICU_00781	641	341	473	695	773	598	440	462	741	479	794	801	502	575	550	531	441	744	354	629	746	754	648	751	579	357	600	338	398	478	480	430	460	632	572	334	623	304	1224	1487	1049	1451	1128	920	375	683	453	363
ACICU_00782	800	328	335	327	163	128	259	121	235	181	280	263	218	196	234	184	184	219	301	218	488	318	166	167	156	174	349	277	327	243	184	147	243	211	247	240	211	196	397	420	324	259	526	386	362	520	422	354
ACICU_00783	184	101	69	84	59	48	68	50	118	64	91	75	60	67	76	80	58	86	126	91	148	97	92	58	63	55	88	61	121	97	60	72	56	86	99	78	90	60	149	160	111	84	168	111	96	117	94	112
ACICU_00784	844	578	397	486	706	549	586	499	717	638	1010	1128	562	631	690	683	608	784	580	531	1283	976	716	683	636	569	527	342	609	544	567	450	560	733	820	477	664	421	1282	865	773	925	1109	1069	380	583	545	462
ACICU_00785	1993	1185	1049	1084	1290	990	1173	893	1658	1127	2081	2388	1051	993	1472	1672	1053	1446	1403	1174	3329	1997	1263	1286	2050	1292	1268	757	1719	1116	999	1036	1382	1008	1775	1324	1562	1426	2191	1085	1623	1559	2447	2021	493	1027	986	944
ACICU_00786	2358	1070	1596	1005	1689	2054	1156	1757	1724	1348	2434	2924	1157	1545	1348	1047	1418	1800	820	1623	2174	1942	1695	1249	1802	1927	896	603	1020	1408	1129	875	1174	930	1911	1190	1160	870	1399	1137	1397	1934	1469	1506	528	1098	1034	851
ACICU_00787	9171	10404	4265	6539	9479	7537	16995	7079	14021	10303	10292	10355	12279	9785	12687	17090	7388	11366	7781	3942	16197	11543	9912	15262	14846	9950	9652	8117	13390	8391	8833	13533	9564	10192	13767	18124	11795	10387	12295	7613	13068	7636	14416	11870	4393	4062	7744	7639
ACICU_00788	696	324	365	301	292	238	191	224	263	210	494	534	243	237	224	217	204	347	525	523	594	473	268	215	272	220	289	146	264	252	160	190	183	225	351	207	294	168	428	339	390	416	637	427	203	638	352	385
ACICU_00789	289	174	244	144	218	141	131	151	183	136	247	286	159	141	163	166	139	226	328	273	254	240	171	135	139	138	351	158	180	197	136	123	151	119	221	146	207	126	215	264	219	315	273	278	211	337	264	191
ACICU_00790	754	364	305	367	366	275	436	272	428	305	408	437	384	282	469	495	361	360	675	627	725	420	346	398	381	280	575	311	634	542	290	341	324	635	363	389	458	341	676	767	470	561	715	492	387	531	379	374
ACICU_00791	971	520	537	511	415	309	390	384	453	344	575	574	422	382	315	403	326	503	610	568	1133	797	409	370	571	387	558	315	519	373	296	298	384	399	563	513	424	276	637	792	638	677	920	637	349	683	558	547
ACICU_00792	810	393	440	531	493	407	448	380	631	433	463	502	420	418	515	542	373	633	508	579	890	573	446	499	583	426	588	358	648	606	378	343	378	520	521	518	497	377	831	861	634	811	679	653	385	564	521	432
ACICU_00793	2071	1275	1277	1195	1780	1211	1255	898	1592	1174	1773	1808	1222	1253	1367	1374	1089	1610	1973	1655	2327	1597	1592	1747	1364	1039	1663	1336	1379	1622	1101	1040	1054	1137	1145	1064	1647	1051	1886	2219	1790	2082	2510	2102	1352	1745	1383	1234
ACICU_00794	937	519	488	562	468	358	445	313	441	431	511	487	458	370	434	596	360	456	602	544	824	528	400	406	592	434	533	308	607	492	352	376	423	369	544	406	470	379	824	652	630	519	924	706	262	533	488	456
ACICU_00795	268	133	125	129	104	95	111	98	163	105	150	179	112	96	120	122	91	120	108	150	231	107	76	113	108	119	111	52	125	124	69	90	97	105	138	100	113	104	214	150	199	117	215	169	66	144	187	104
ACICU_00796	59	28	37	21	32	24	22	19	45	22	36	38	14	22	21	19	18	33	22	33	36	27	15	22	34	47	29	26	30	32	22	22	14	15	37	28	30	22	35	22	27	48	26	41	12	43	34	23
ACICU_00797	665	460	407	484	547	407	612	459	544	416	426	510	600	507	509	560	443	565	561	545	550	439	486	375	575	468	580	407	505	555	320	332	300	495	623	362	477	330	657	937	524	658	817	598	473	606	512	362
ACICU_00798	449	213	308	202	206	236	163	201	178	184	296	314	231	273	171	148	186	257	188	375	297	311	162	151	164	268	220	153	218	242	158	148	171	226	266	216	145	93	278	430	270	456	352	321	183	325	262	188
ACICU_00799	55	12	34	19	29	42	20	42	47	29	29	35	19	29	17	26	22	57	16	67	27	37	24	19	50	38	27	14	28	59	21	18	20	23	37	17	26	29	25	45	17	85	32	34	20	61	27	14
ACICU_00800	37	26	20	32	34	29	30	23	42	33	28	28	29	14	26	30	15	32	17	33	30	21	20	31	33	18	27	12	55	32	13	24	19	24	53	41	24	27	50	25	40	17	27	29	9	25	20	13
ACICU_00801	99	58	83	141	44	22	64	29	56	44	38	25	46	35	62	64	27	41	106	85	48	44	48	48	85	45	67	42	76	69	24	19	36	48	64	66	66	49	78	91	62	74	65	58	48	104	59	54
ACICU_00802	52	24	34	49	10	9	8	13	16	8	24	13	19	10	18	18	11	13	31	15	20	16	6	6	28	14	23	5	29	12	15	21	12	16	19	13	9	6	30	20	26	18	41	32	12	45	30	22
ACICU_00803	305	170	189	220	79	55	125	55	111	73	89	74	98	72	95	138	73	95	299	202	152	110	90	113	109	131	146	102	166	115	102	125	116	106	98	122	101	112	192	146	155	112	187	150	98	164	168	167
ACICU_00804	101	52	52	82	27	36	48	23	24	20	29	24	29	38	32	43	15	29	78	83	41	25	33	37	31	43	32	24	46	43	28	24	26	28	30	48	31	34	51	47	47	46	59	56	33	38	52	47
ACICU_00805	179	81	123	141	42	53	51	32	41	25	45	50	45	43	54	55	33	50	92	63	60	56	49	44	65	108	60	55	84	45	42	41	26	40	57	45	54	44	73	75	66	60	54	57	51	74	100	71
ACICU_00806	173	88	130	132	45	44	64	33	57	46	39	41	62	51	51	80	35	57	75	51	74	49	70	71	141	113	84	58	104	75	63	86	39	44	82	79	79	53	85	56	44	65	80	57	49	83	80	64
ACICU_00807	72	39	54	60	20	26	25	23	25	33	20	27	20	23	36	24	28	28	33	34	28	28	28	27	50	47	35	12	40	33	23	18	18	16	40	39	32	14	28	24	30	33	40	43	30	38	35	27
ACICU_00808	727	348	333	371	313	227	270	192	430	266	476	542	279	270	375	420	280	378	1005	678	743	436	289	343	315	274	671	391	392	403	247	196	318	362	401	349	404	292	547	517	625	634	882	663	377	672	403	393
ACICU_00809	5729	4392	3386	3249	3943	2362	3106	1990	3348	2507	4290	4779	2729	2385	3075	3995	2176	3507	9658	4802	6743	4392	2870	3959	3063	2231	6997	3649	4577	4062	3096	3236	3391	3316	3179	3329	3697	2724	4654	3601	4626	5066	7329	6844	3374	4360	3973	3673
ACICU_00810	94	52	44	47	67	53	45	50	73	42	44	38	33	38	58	52	56	67	55	88	63	45	75	47	57	30	103	45	89	56	31	32	26	43	64	43	65	38	98	131	69	105	61	77	31	67	71	41
ACICU_00811	104	55	39	47	27	24	33	23	47	28	36	37	33	24	44	61	25	38	48	48	62	44	51	47	61	32	52	31	56	44	28	28	23	49	62	45	48	31	65	56	46	49	55	53	25	56	43	26
ACICU_00812	453	276	417	342	176	154	132	152	184	141	187	211	168	197	107	223	144	196	371	552	270	205	167	140	323	264	173	147	223	188	126	149	178	138	258	117	198	168	280	281	263	224	270	260	98	285	278	190
ACICU_00813	12419	10526	8561	10461	2509	2054	2075	1931	2632	2319	4102	3431	4384	2787	1785	5426	1796	2887	17035	9415	5392	4087	2105	2386	7572	5265	3436	2687	5311	2090	2382	5753	3245	1643	5202	2422	4401	5146	5804	2755	5357	2526	8110	5166	1827	4548	6856	6204
ACICU_00814	2974	1521	1727	1348	2197	1397	1216	913	1286	920	2166	2169	866	781	1263	1393	1653	2070	2489	2671	2636	1806	1553	1894	984	665	2277	1257	1626	1612	901	884	1275	1347	1064	850	1369	886	2213	2454	2100	2733	3247	2967	2157	3879	2053	1767
ACICU_00815	3602	1967	1677	2015	2453	2272	4039	2191	3654	2585	2324	2397	2975	2589	2952	3058	2098	3033	1864	1583	3437	2632	2770	3387	3020	2733	2626	2308	3100	1886	2520	3352	2660	2540	3486	3594	2993	2375	2795	2747	2481	2008	3215	2447	817	1782	1698	1612
ACICU_00816	17154	7533	9467	7335	11596	12149	7836	12401	11971	9782	13867	15632	7973	10940	8870	6941	8901	14016	6409	11100	13319	12735	11447	9279	9822	12476	5443	3685	7170	9369	8778	6429	10044	9194	11567	6669	7526	5423	9490	11114	8996	12632	9957	9080	4161	10280	7685	6252
ACICU_00817	76307	48548	40337	44096	76224	58894	80521	59324	88155	65416	56743	54565	61319	61836	67678	71495	49042	78884	38036	37886	68236	53826	66473	76467	80484	66594	47561	34203	59548	52538	68667	71629	67202	66208	70414	73748	58699	50043	61147	51103	52502	49850	58000	49124	22283	41551	43891	36314
ACICU_00818	10217	7692	6977	6977	6965	6074	10757	6351	12465	8372	6199	5955	9836	9716	8206	9003	6004	10849	4518	3396	7601	7071	8068	10059	12281	9687	7223	5868	8284	6688	7329	9680	8502	8396	10019	10966	9367	8798	10429	9478	0	6487	8029	6979	5253	7747	9492	6729
ACICU_00819	52	30	31	35	25	25	36	29	31	26	21	30	33	38	30	38	35	29	25	23	59	52	41	23	28	30	55	25	32	55	23	18	20	28	43	34	13	22	35	32	59	45	51	30	13	44	23	41
ACICU_00820	175	61	119	102	66	35	59	59	66	37	34	29	67	73	39	45	54	63	33	52	87	54	48	37	83	105	78	52	71	70	30	23	23	43	97	62	18	30	46	52	59	94	80	78	28	67	73	53
ACICU_00821	42	18	43	27	38	27	36	26	54	36	48	58	44	44	49	53	33	50	29	66	44	28	59	26	65	50	49	22	45	56	19	35	45	41	60	31	44	31	68	65	44	88	46	68	27	57	35	19
ACICU_00822	1261	621	536	518	480	319	590	349	422	345	345	322	444	371	519	536	446	450	822	640	624	439	395	399	762	589	754	501	828	645	393	364	450	576	704	515	528	547	591	558	606	696	874	819	548	783	620	666
ACICU_00823	752	506	476	561	135	91	112	95	152	108	141	120	131	104	125	165	109	141	157	133	169	179	132	103	148	115	199	104	190	132	103	95	125	136	203	129	153	132	243	181	182	192	232	196	98	211	165	145
ACICU_00824	1553	761	867	728	963	765	745	795	947	574	1261	1039	892	876	751	849	595	853	983	953	1275	1069	780	743	1016	970	1105	708	831	935	612	597	696	687	1162	906	897	687	1021	1250	940	1028	1426	1094	747	1122	902	756
ACICU_00825	4380	3399	3215	3392	2103	1660	2003	1345	2218	1829	2733	2648	1924	1694	1807	2126	1347	2145	2771	2621	3529	2861	1940	2183	2663	2001	2877	2129	2880	2185	1594	1654	1946	2112	2129	2122	2285	1918	3505	3333	3288	1914	3322	2767	2168	3779	3478	2841
ACICU_00826	196	104	92	94	29	17	67	31	109	61	68	110	70	53	76	92	42	80	65	62	218	72	38	57	85	55	71	35	128	47	83	105	94	118	40	71	99	95	158	118	54	90	98	85	75	271	119	72
ACICU_00827	1	1	0	3	0	0	1	2	3	3	2	2	0	0	0	1	1	0	1	0	1	0	3	1	1	4	3	0	3	5	2	1	1	0	2	2	3	2	0	0	0	3	0	0	0	0	0	0
ACICU_00828	0	1	0	1	0	4	2	1	3	4	0	0	0	1	1	3	1	0	0	1	3	1	2	2	3	1	1	1	4	1	0	3	1	0	0	1	1	0	0	1	2	0	2	3	0	0	0	0
ACICU_00829	145	123	112	129	128	89	45	71	105	61	188	159	53	74	87	88	57	103	138	240	205	140	91	62	71	70	140	65	116	164	89	105	95	90	205	51	89	58	131	107	72	141	96	125	108	154	177	115
ACICU_00830	1853	314	579	302	268	289	241	190	244	206	931	648	263	210	247	287	273	311	807	570	957	723	301	202	282	237	369	287	360	428	243	207	247	312	458	305	265	212	461	686	673	598	1277	572	393	1606	501	797
ACICU_00831	9388	5107	4828	4330	4161	3219	3915	2501	4118	3175	5642	5444	3318	3066	4272	4577	2987	4100	6125	3556	6539	4963	3730	3975	4135	3082	5148	4278	5939	5182	3711	3474	3719	3573	4474	4348	4390	3599	5594	5299	5009	5000	7542	6264	4479	6913	6139	5781
ACICU_00832	485	306	335	264	265	251	223	190	350	213	325	387	204	237	289	341	200	344	328	352	370	288	273	288	268	262	347	284	321	320	205	184	256	274	304	246	330	236	384	448	297	397	433	373	291	507	363	294
ACICU_00833	400	260	270	190	132	112	171	89	231	145	195	244	105	127	224	219	102	179	298	194	316	229	134	134	206	179	283	207	303	256	120	103	189	160	158	176	300	255	333	301	252	264	323	313	265	383	380	301
ACICU_00834	986	683	513	469	289	217	451	221	341	304	492	500	311	226	445	555	265	335	1092	404	1003	551	291	351	460	424	580	391	688	406	284	305	400	382	402	305	769	599	775	465	473	403	1022	747	509	792	596	639
ACICU_00835	12062	12024	11197	10110	3634	2663	3139	2057	2768	2770	6856	7109	2969	2430	3076	5222	3052	4607	9501	5757	10438	7293	3311	4331	3407	3249	6078	4724	5869	2546	3270	5747	6736	4363	3205	3160	5888	5116	8842	6022	5671	3736	10862	9113	5423	11244	11613	7793
ACICU_00836	2197	1372	1096	1281	1250	900	1671	837	1726	1401	1727	1662	1395	1195	1608	1857	976	1499	1985	927	2727	1670	1424	1834	1593	1206	1673	1079	1767	1347	1102	1098	1156	1191	1282	1409	1696	1475	2494	1465	1989	1573	3531	2349	969	1479	1133	1294
ACICU_00837	65	43	60	36	34	36	40	40	42	36	58	62	53	31	38	77	36	39	21	43	56	49	37	44	91	54	43	36	52	23	27	61	30	37	70	35	51	56	47	51	52	40	62	47	32	40	55	49
ACICU_00838	1160	672	852	496	382	330	147	170	237	192	922	921	217	187	294	373	321	477	1302	1434	1026	770	337	437	277	209	815	460	535	508	405	381	466	462	306	194	364	246	805	685	706	757	1138	1000	672	1513	928	746
ACICU_00839	1109	1060	997	720	214	177	81	110	109	127	1006	1113	184	91	109	491	128	212	1157	980	1270	783	119	127	478	228	459	258	467	183	180	576	326	128	222	101	236	239	1010	569	1290	351	1055	1088	366	1264	1090	1101
ACICU_00840	26	19	13	16	14	9	12	13	28	13	16	19	14	13	11	14	19	22	35	19	21	28	20	18	19	15	44	34	34	39	13	4	10	22	26	35	21	10	28	16	18	21	27	25	8	32	33	17
ACICU_00841	436	167	241	186	163	108	165	126	126	103	182	212	157	159	178	138	155	190	185	339	241	202	158	87	159	195	162	97	205	223	101	72	134	183	178	136	139	89	300	378	235	296	313	266	148	340	219	193
ACICU_00842	264	127	221	310	378	383	521	559	581	632	214	207	648	775	532	343	448	471	74	157	174	144	555	288	356	588	144	165	285	250	179	170	212	290	527	417	453	451	517	747	414	301	391	296	128	138	187	109
ACICU_00843	392	223	250	226	180	139	243	179	202	195	266	229	270	226	195	246	129	168	189	216	300	264	166	166	258	206	260	178	253	179	159	228	193	180	294	275	231	192	248	193	254	168	337	190	76	263	220	157
ACICU_00844	249	167	148	146	131	61	124	77	168	102	147	129	87	84	101	115	89	135	120	120	236	131	67	84	114	103	85	64	115	125	113	120	144	148	119	120	96	98	153	126	124	123	198	137	62	141	97	51
ACICU_00845	536	341	466	351	631	457	328	401	493	329	660	641	305	409	380	392	395	558	687	1002	637	568	493	436	522	418	612	405	503	663	307	376	381	467	438	324	476	307	565	903	479	788	542	587	422	655	534	320
ACICU_00846	440	215	198	181	371	247	181	254	454	231	319	397	221	217	260	235	234	358	349	568	308	321	227	214	440	218	259	144	259	511	156	91	164	184	286	159	296	214	515	365	300	411	340	367	121	321	223	141
ACICU_00847	28	17	18	23	30	23	64	34	38	31	17	36	39	48	34	39	17	26	20	28	36	28	28	36	97	56	33	28	26	34	13	20	28	23	32	24	49	45	38	50	27	35	52	47	34	44	46	16
ACICU_00848	35	34	24	35	43	34	86	60	70	48	16	20	87	95	48	52	23	44	30	23	33	26	69	56	132	145	57	38	62	44	22	30	31	45	48	50	67	81	64	76	35	53	51	47	33	36	47	35
ACICU_00849	106	70	62	80	72	53	83	72	87	61	59	53	97	94	69	88	30	72	56	55	96	80	55	68	131	108	99	66	102	72	46	73	87	76	112	56	77	68	77	86	85	72	117	83	40	64	72	73
ACICU_00850	521	330	264	310	345	288	413	269	393	347	314	330	370	410	471	502	295	450	379	271	582	404	382	403	459	366	451	308	477	399	269	329	343	411	442	415	449	355	506	605	554	518	628	542	339	298	325	335
ACICU_00851	239	240	125	279	150	105	255	113	216	229	153	143	188	188	258	305	168	275	260	158	304	203	214	251	299	169	261	172	304	203	168	186	230	346	186	219	337	236	518	516	273	253	418	349	258	233	246	168
ACICU_00852	29	23	19	30	31	22	22	24	26	22	15	19	21	22	33	26	19	37	30	27	18	21	26	16	31	16	38	28	23	38	23	22	9	17	26	16	36	19	28	44	42	83	82	88	23	34	30	27
ACICU_00853	38	43	39	43	27	33	33	17	31	24	20	27	9	22	40	28	25	40	71	56	52	32	26	21	9	7	45	19	37	19	23	18	31	33	26	13	45	19	82	84	104	138	100	132	40	40	36	46
ACICU_00854	19	6	6	7	7	7	7	5	11	11	9	15	9	6	10	5	7	8	9	8	14	6	9	3	22	6	8	8	11	12	5	9	5	3	5	4	8	7	12	9	8	16	12	9	3	12	9	5
ACICU_00855	233	189	134	143	116	85	161	102	143	114	157	145	132	125	172	172	87	132	161	111	288	207	102	137	130	102	185	157	224	146	127	151	163	176	185	213	180	110	255	239	203	204	287	191	160	209	187	166
ACICU_00856	455	292	217	279	198	131	233	119	320	215	327	310	274	237	249	243	167	268	360	217	602	350	223	230	398	236	255	191	328	221	180	196	223	274	334	286	321	227	597	422	347	378	510	389	252	324	334	288
ACICU_00857	2135	1499	1279	1276	2047	1589	2426	1518	2709	1917	1769	1758	2798	2519	1913	2257	1626	2560	1388	1530	2381	2004	1916	2133	3474	2478	2499	1807	2439	2449	1763	2380	2068	2399	3659	2983	2283	1923	2717	3062	1700	2306	2349	1954	1209	1685	1722	1170
ACICU_00858	213	142	220	342	147	114	151	131	233	144	98	91	207	192	133	228	113	199	80	205	149	134	135	142	257	136	162	93	162	156	89	88	114	164	176	119	164	133	275	312	200	259	193	166	79	176	153	87
ACICU_00859	704	612	806	1086	325	340	466	296	447	404	401	455	519	517	360	515	337	545	360	373	526	494	361	424	475	401	582	422	592	509	438	466	503	412	390	354	528	325	847	886	566	654	679	593	406	490	497	332
ACICU_00860	502	263	381	477	173	140	155	119	215	164	237	238	212	183	139	199	131	179	149	196	312	291	134	136	173	166	214	155	203	138	191	271	185	172	170	125	168	123	307	313	317	311	358	276	157	258	231	177
ACICU_00861	378	230	215	281	246	238	104	158	157	128	193	204	179	148	108	207	108	198	147	116	139	170	194	214	174	139	604	370	759	470	404	616	425	246	904	534	220	205	215	202	244	211	271	251	129	199	307	214
ACICU_00862	228	80	107	97	34	47	83	56	126	77	118	97	65	77	104	95	64	67	68	94	199	167	47	35	29	34	0	0	0	1	0	0	0	0	0	1	75	82	0	0	0	0	0	0	36	82	45	38
ACICU_00863	293	114	129	116	103	68	95	86	151	68	166	144	89	94	107	103	108	93	137	124	241	183	92	75	53	64	0	1	0	1	0	0	0	0	0	0	85	68	5	0	0	0	0	1	67	125	109	79
ACICU_00864	35	17	20	27	24	16	59	44	49	36	18	24	58	47	65	55	24	22	18	18	27	16	34	36	40	23	0	0	0	1	0	0	0	0	0	0	32	25	0	0	0	0	0	0	5	11	18	10
ACICU_00865	0	0	0	0	0	0	1	0	0	0	0	0	0	0	0	0	0	0	0	0	0	0	0	0	0	0	0	0	0	0	0	0	0	0	0	0	1	0	0	0	0	0	0	0	0	0	0	0
ACICU_00866	1	1	4	2	1	4	0	4	0	2	4	4	1	0	0	3	1	0	6	4	7	2	1	2	1	3	1	4	2	1	1	1	2	2	4	0	4	3	2	2	4	13	7	6	3	16	15	10
ACICU_00867	800	455	241	298	265	242	290	200	432	311	114	136	239	213	391	352	224	300	602	496	347	254	272	378	564	498	270	196	476	408	223	150	235	279	400	334	605	532	563	413	0	1227	1338	1000	97	107	97	64
ACICU_00868	105	7	23	12	9	15	10	8	13	9	76	87	11	11	16	13	20	11	49	165	108	113	10	18	8	7	0	0	0	2	1	0	0	0	0	0	23	9	0	0	1	0	0	0	31	67	16	24
ACICU_00869	18	6	3	10	3	2	5	7	3	3	5	4	8	9	6	4	2	8	5	9	14	14	6	7	3	2	19	17	24	15	17	14	14	20	7	27	7	6	24	29	28	26	40	25	9	8	17	13
ACICU_00870	12	7	12	18	11	4	9	11	14	14	10	5	15	8	12	24	2	10	12	7	19	16	9	17	11	14	17	14	31	20	24	24	18	12	26	15	16	13	29	22	27	42	28	28	14	12	12	8
ACICU_00871	21	12	19	18	9	4	16	2	13	12	10	7	18	13	19	18	7	13	17	9	32	23	11	22	15	15	19	8	6	8	6	4	8	9	13	5	15	12	16	7	9	8	16	8	12	25	10	19
ACICU_00872	215	123	91	177	85	40	81	53	79	67	40	38	59	63	82	75	35	77	68	51	57	64	68	80	122	89	43	13	50	23	23	26	30	21	42	24	73	66	82	57	42	39	63	54	41	35	102	33
ACICU_00873	46	46	10	10	0	0	0	0	0	0	0	0	0	0	0	0	0	0	0	0	0	0	0	0	0	0	25	12	4	6	14	5	11	8	19	0	0	0	5	13	8	10	9	9	0	0	0	0
ACICU_00874	47	35	10	14	0	0	0	0	0	0	0	0	0	0	0	0	0	0	1	0	0	0	0	0	0	0	18	4	12	14	4	14	6	7	10	8	0	0	6	19	9	12	13	12	0	0	0	0
ACICU_00875	198	138	20	20	0	0	0	0	0	0	0	0	0	0	0	0	0	0	0	0	0	1	0	0	0	0	27	18	20	20	10	16	16	17	29	12	0	0	32	40	33	31	33	26	1	0	0	0
ACICU_00876	228	111	16	11	0	0	0	0	0	0	1	0	0	0	0	0	0	0	0	0	0	1	0	0	0	0	10	2	10	2	2	9	9	5	9	0	0	0	9	10	7	6	10	11	0	0	0	0
ACICU_00877	80	41	16	13	0	0	0	0	0	0	0	0	0	0	0	0	0	0	0	0	0	0	0	1	0	0	14	8	13	16	12	7	6	15	15	9	0	0	15	15	9	9	13	12	0	0	0	0
ACICU_00878	14	12	6	6	0	0	0	0	0	0	0	0	0	0	0	0	0	0	0	0	0	0	0	0	0	0	9	3	20	8	5	8	4	8	5	12	0	0	13	10	11	7	14	10	0	0	0	0
ACICU_00879	233	181	36	59	0	0	0	0	0	0	0	0	0	0	0	0	0	1	0	1	0	0	0	0	0	0	88	59	51	27	24	72	37	29	36	39	0	0	47	49	52	25	96	70	0	0	0	1
ACICU_00880	62	33	19	18	1	0	0	0	0	0	0	0	0	0	0	0	0	0	0	0	0	0	0	0	0	0	10	10	9	4	1	1	0	4	8	1	0	0	11	10	8	14	21	17	0	0	0	0
ACICU_00881	6	1	2	0	10	5	15	8	16	8	14	11	8	12	17	39	13	19	22	15	16	6	16	13	24	17	0	2	0	1	2	1	4	0	2	0	18	20	1	2	2	0	1	2	5	4	5	2
ACICU_00882	3	4	5	3	1	2	2	1	0	1	6	0	3	4	0	4	0	5	5	5	4	5	1	0	6	0	13	3	3	3	2	2	1	4	2	5	1	0	3	4	4	2	6	4	0	0	0	1
ACICU_00883	417	213	212	204	167	115	179	145	182	169	147	125	156	193	173	188	142	162	139	129	244	166	150	155	184	174	61	55	99	81	51	40	63	74	99	77	179	147	140	141	126	123	149	112	133	180	193	150
ACICU_00884	98	73	79	84	57	26	110	36	88	51	27	26	76	69	71	80	49	67	90	48	67	32	46	57	66	65	57	58	59	47	39	45	45	53	79	62	87	73	42	35	39	29	73	43	40	53	84	77
ACICU_00885	117	75	120	100	27	36	29	49	40	28	17	20	49	42	33	32	30	60	47	28	33	28	31	28	53	51	49	27	36	38	23	36	28	16	76	65	46	35	29	21	33	24	53	53	29	29	44	26
ACICU_00886	13	2	8	1	2	2	5	6	9	5	6	1	1	5	2	3	4	2	1	2	5	7	1	2	11	3	6	8	9	4	3	3	7	4	12	9	4	1	7	3	4	5	10	3	1	8	3	0
ACICU_00887	4799	2531	1740	1793	1993	1394	3083	2288	3103	2501	2469	2131	2998	2660	2278	2141	1552	1988	1397	1107	3718	2638	1467	1515	2730	2149	2021	1868	4020	4253	2904	2743	2283	2688	5702	4514	1699	1519	3025	2701	2164	2401	3477	2257	584	794	1166	1038
ACICU_00888	1149	612	220	430	6651	5704	7572	3784	9775	5944	2186	2153	2377	2338	4548	5217	4348	5748	951	1053	715	771	6476	9613	1064	786	857	629	976	785	1696	1559	811	1263	4432	4409	2007	1473	2054	2335	1810	1890	1222	1021	369	495	752	548
ACICU_00889	1425	1131	425	1089	9254	7538	9009	5671	12595	7910	2836	3073	3670	3849	5990	6747	5576	9044	1506	1620	1114	1420	8209	11893	2121	1412	1151	936	1597	1274	1721	1980	1061	1901	4017	3542	3788	2431	3414	2885	2040	2596	1484	1256	608	688	1411	793
ACICU_00890	713	343	217	543	2568	2674	2062	2469	1751	1892	724	811	1111	1330	1484	1238	1646	1998	341	756	254	322	1854	2044	590	591	1032	796	1515	1124	1425	1449	798	1632	3573	2628	992	486	1979	1958	1191	1963	1065	828	144	221	310	174
ACICU_00891	708	438	121	286	1902	1285	1774	993	1992	1114	445	430	673	655	1121	1290	1018	1403	322	446	233	236	1343	1697	450	277	389	305	628	470	435	565	264	447	1289	1142	656	492	1169	753	896	665	742	410	110	227	388	241
ACICU_00892	920	628	366	485	1139	982	1014	677	1115	841	1013	1004	684	665	845	953	688	1061	826	755	1200	919	1038	1347	544	454	685	536	1221	509	558	742	646	574	1307	1292	632	505	1274	849	989	733	1310	1037	274	524	491	430
ACICU_00893	53	34	26	19	63	50	32	39	56	30	44	37	42	22	24	26	34	52	30	37	46	30	47	42	31	15	5	5	10	7	6	29	16	6	24	7	17	16	15	20	23	14	22	16	21	30	13	18
ACICU_00894	520	304	539	559	332	341	212	296	291	206	276	321	205	293	226	237	240	330	345	721	243	230	268	202	310	279	443	338	421	680	350	353	293	390	619	474	243	153	661	907	604	716	648	573	274	311	294	193
ACICU_00895	112	29	70	22	196	104	11	18	12	5	208	230	5	14	19	12	104	96	379	508	379	110	134	95	60	58	349	97	123	185	45	52	64	50	141	37	216	216	81	70	61	135	89	138	230	557	469	324
ACICU_00896	399	316	198	325	81	90	112	58	129	95	111	114	112	91	106	137	71	118	186	83	183	103	98	121	140	89	219	150	269	171	129	112	144	172	234	283	125	121	425	359	283	224	435	319	68	131	168	140
ACICU_00897	28	11	9	16	4	1	9	6	10	9	7	6	7	5	13	15	7	8	7	8	19	5	6	6	4	6	6	5	16	12	3	5	10	10	16	8	3	7	21	24	21	20	17	11	2	9	15	9
ACICU_00898	94	84	108	77	78	53	112	72	102	88	81	86	127	126	91	136	50	100	52	40	120	79	74	110	135	74	100	80	114	108	50	86	90	69	101	75	124	96	92	83	89	117	152	115	61	55	79	63
ACICU_00899	128	190	109	144	213	125	162	117	184	148	106	98	142	157	137	171	102	144	161	97	85	101	123	187	202	126	168	79	87	139	85	71	97	62	58	77	214	171	124	121	110	121	151	157	104	100	215	121
ACICU_00900	2672	1775	4270	2493	339	410	921	665	1015	785	565	641	3888	3432	444	621	291	489	781	886	615	733	447	539	501	376	721	488	2214	1746	464	512	476	665	426	485	592	348	1108	933	922	1018	677	848	423	773	2759	2253
ACICU_00901	2055	1120	2160	1578	541	390	581	620	788	571	527	597	1876	2103	429	503	303	473	633	702	658	526	398	433	648	483	646	373	1262	1284	346	352	425	412	413	313	542	323	572	503	600	711	686	626	244	482	1478	1130
ACICU_00902	583	491	585	576	181	126	420	270	359	244	167	172	840	915	200	250	105	189	163	87	222	185	132	201	279	216	166	100	295	257	88	75	103	128	158	112	188	191	252	196	229	191	270	212	97	101	555	444
ACICU_00903	186	117	78	70	72	39	64	56	77	65	94	77	55	52	54	66	58	63	141	109	179	127	87	62	68	63	147	117	97	89	63	44	89	101	88	71	84	58	153	209	117	107	225	157	83	205	149	123
ACICU_00904	19	12	17	13	20	15	22	10	30	18	12	29	7	22	21	30	13	25	25	17	40	27	16	32	30	16	8	11	12	24	9	19	8	11	17	21	41	14	37	30	10	24	23	31	17	16	17	12
ACICU_00905	8	3	7	6	12	12	9	3	23	8	12	15	3	9	8	12	5	12	4	5	10	7	15	10	6	8	14	5	11	10	10	3	10	16	16	11	0	5	11	14	11	19	12	21	5	17	9	3
ACICU_00906	118	36	51	34	32	30	37	25	32	18	33	42	30	44	31	23	26	23	40	53	70	41	39	21	49	38	63	37	47	56	42	25	43	58	44	24	46	23	56	73	51	70	82	82	40	85	59	46
ACICU_00907	2	0	1	0	0	0	0	0	1	0	0	1	0	1	0	1	0	0	1	1	0	0	0	0	0	0	0	0	0	0	0	0	0	0	0	1	0	0	1	0	0	0	1	1	0	1	2	1
ACICU_00908	14	8	14	16	2	5	8	11	5	3	12	10	7	10	0	7	1	6	14	6	3	9	0	2	18	7	12	2	6	0	1	2	0	5	5	4	3	3	15	17	9	7	8	14	3	12	37	25
ACICU_00909	48	24	27	20	6	5	9	5	20	7	14	19	17	13	11	19	10	13	28	22	30	31	8	6	16	24	27	16	17	8	7	3	6	15	8	12	22	12	43	30	38	30	32	35	11	25	60	64
ACICU_00910	58	31	22	25	18	11	17	15	17	12	13	14	10	16	8	16	10	24	37	14	37	12	14	12	44	33	17	7	7	7	9	7	4	7	12	8	20	11	32	38	23	36	39	30	19	33	52	57
ACICU_00911	52	23	19	20	8	2	6	8	12	12	17	10	9	5	5	7	5	13	26	20	22	13	11	7	20	14	19	9	11	11	5	3	9	7	12	8	13	5	28	22	27	19	31	17	13	34	36	34
ACICU_00912	32	26	12	20	4	3	10	3	15	5	5	9	2	4	10	11	5	8	18	13	25	11	10	6	27	12	8	5	13	9	6	7	8	4	8	10	15	10	18	10	26	10	15	15	10	23	34	35
ACICU_00913	63	31	41	39	28	22	26	23	29	17	10	15	22	26	19	36	12	32	14	19	19	20	19	21	25	22	20	17	30	25	23	43	14	25	23	40	26	27	43	48	31	23	31	26	20	50	54	38
ACICU_00914	28	23	32	21	13	7	12	8	8	10	6	9	12	11	8	11	12	29	3	16	11	7	22	21	24	30	22	12	20	18	9	11	11	19	20	11	13	11	24	29	15	20	15	17	16	15	12	11
ACICU_00915	30	20	22	14	21	14	5	11	21	9	12	6	12	11	16	11	7	15	11	13	9	12	17	7	49	23	15	11	5	15	11	16	14	6	8	15	20	17	14	12	14	12	16	19	5	20	22	16
ACICU_00916	49	26	32	38	21	17	24	10	23	14	12	10	12	17	10	13	9	23	15	17	17	17	12	10	31	21	15	13	29	21	7	16	12	13	11	16	25	13	30	36	28	17	28	24	18	56	60	40
ACICU_00917	45	24	33	33	13	17	12	8	11	6	19	12	11	13	12	14	7	15	31	19	24	16	8	6	17	29	19	13	27	11	14	12	21	8	21	15	21	22	32	35	25	13	22	29	16	36	46	37
ACICU_00918	76	59	56	50	17	19	18	18	22	20	15	28	18	20	16	29	12	24	26	22	35	26	15	23	47	33	26	13	26	30	31	20	24	15	28	20	35	21	57	32	45	25	28	40	13	54	57	46
ACICU_00919	74	56	55	48	23	24	32	17	35	31	35	22	31	27	29	36	24	41	36	23	39	33	31	35	73	50	32	19	38	24	23	26	27	24	30	44	34	32	65	37	38	30	55	40	34	68	85	50
ACICU_00920	18	8	14	7	8	7	1	4	8	7	3	3	10	1	5	6	4	3	12	9	9	8	6	7	4	11	4	0	2	10	4	7	3	6	10	4	4	4	6	4	12	15	11	7	4	14	9	5
ACICU_00921	433	300	249	392	190	165	264	144	230	176	177	208	209	224	319	378	170	198	400	202	220	248	238	241	226	188	363	275	388	254	232	224	193	223	263	302	288	216	407	292	310	308	462	368	241	368	425	335
ACICU_00922	154	142	125	161	117	74	115	66	120	60	69	67	92	67	105	115	76	92	64	80	101	120	98	106	91	90	150	113	143	92	41	85	74	78	105	95	86	96	177	191	148	142	130	149	83	109	166	101
ACICU_00923	834	602	737	764	208	194	104	217	206	190	425	531	250	187	114	395	175	264	299	332	628	574	146	148	457	285	284	163	276	187	169	336	250	131	437	188	263	225	611	297	502	440	596	548	203	614	745	455
ACICU_00924	137	74	82	95	61	38	41	33	59	52	53	48	55	52	65	86	52	58	56	69	190	117	63	48	84	49	111	41	85	56	27	30	32	50	69	65	70	45	90	65	99	117	117	101	55	114	122	86
ACICU_00925	55	23	27	27	18	24	13	19	15	14	30	30	13	13	14	15	12	15	28	37	58	41	22	23	15	14	15	10	18	21	10	29	16	12	15	14	12	13	36	38	50	26	46	37	12	30	32	37
ACICU_00926	1477	1059	1235	798	814	468	477	273	563	337	1165	1055	331	362	696	702	513	907	1767	1084	1211	1000	787	862	393	327	1835	1247	1166	1134	655	864	817	777	547	670	784	605	1045	1384	983	1229	1654	1510	1487	1955	1369	986
ACICU_00927	11	1	7	4	4	4	0	6	4	5	2	2	4	2	4	0	3	0	5	9	2	4	5	4	6	3	5	1	0	4	2	2	2	3	8	1	1	1	3	3	0	7	6	4	2	8	3	2
ACICU_00928	44	27	19	30	31	13	16	18	23	23	18	15	15	15	25	18	17	14	26	27	17	25	12	24	27	12	21	8	20	25	8	8	11	7	24	21	20	14	24	43	18	39	32	22	17	27	20	14
ACICU_00929	5	6	10	12	3	2	3	1	8	11	2	4	4	4	3	6	6	10	12	7	5	5	5	4	3	4	3	1	5	2	2	0	2	5	3	2	6	6	9	8	4	1	10	10	0	5	12	2
ACICU_00930	26	17	17	15	15	9	18	14	14	8	10	14	15	13	13	10	9	18	12	20	19	17	7	20	25	9	10	12	18	13	11	9	5	10	9	14	10	10	15	19	17	21	29	18	9	17	24	17
ACICU_00931	25	22	24	28	13	16	21	13	21	17	18	9	25	8	15	20	12	31	24	15	34	34	21	13	23	19	25	5	25	7	9	13	15	14	29	16	9	16	30	31	29	38	26	35	10	18	32	12
ACICU_00932	12	15	12	10	12	11	11	11	17	14	6	17	2	14	16	17	8	12	17	10	18	10	23	14	25	12	13	14	22	13	15	14	6	10	14	2	19	10	19	17	7	21	12	23	4	18	16	11
ACICU_00933	2137	1291	1268	1280	1408	1222	1526	1208	1992	1566	1727	1871	1382	1406	1595	1820	954	1697	1005	857	2327	1643	1338	1358	1848	1465	1196	865	1743	1318	1141	1246	1280	1241	1502	1349	1454	1211	1885	1769	1755	1635	2074	1657	950	1142	1061	1021
ACICU_00934	1864	1788	953	1431	727	585	1294	559	1492	1093	1501	1284	1574	1401	1240	1653	671	1140	1172	556	2479	1638	866	1106	1398	1267	1298	1019	1842	986	906	1063	1288	1179	1644	1597	1047	954	2275	1361	1410	1054	2042	1315	861	920	1196	1233
ACICU_00935	95	119	84	92	20	16	28	14	29	23	88	77	38	25	21	39	18	28	83	56	98	82	21	30	66	35	23	21	44	22	12	33	35	19	22	26	38	31	119	67	107	18	93	72	36	90	157	123
ACICU_00936	2135	1289	1090	1405	704	538	1065	437	989	665	901	839	769	640	883	885	592	829	3456	1702	1938	1129	704	825	1013	819	1172	752	1326	920	521	615	672	714	1059	937	1188	1114	1665	1293	1429	1584	2928	2404	767	1326	1171	1106
ACICU_00937	73	32	66	14	19	17	12	5	16	8	27	33	4	7	18	26	16	24	8	83	32	29	10	9	5	11	52	18	28	42	16	13	15	16	10	9	20	8	27	19	15	63	19	40	19	65	33	22
ACICU_00938	47	18	17	19	12	14	13	16	22	9	23	13	8	18	19	15	17	24	28	22	56	22	14	8	21	7	27	7	21	25	7	3	10	14	10	29	15	4	36	46	49	52	54	45	24	35	16	27
ACICU_00939	46	31	22	19	34	20	17	20	26	24	18	18	27	13	11	16	20	42	15	25	38	20	20	32	24	18	20	14	13	36	15	7	21	13	17	18	30	14	28	47	56	73	72	49	12	38	26	17
ACICU_00940	34	13	7	18	10	12	21	15	15	19	20	20	22	22	22	27	17	17	20	21	34	20	23	20	12	16	25	33	25	11	15	4	20	23	18	11	26	7	45	42	27	25	26	32	12	20	26	19
ACICU_00941	1481	402	338	302	521	306	615	398	380	365	390	284	547	359	451	587	395	592	428	679	1064	466	304	412	717	482	562	221	460	331	283	350	290	422	690	535	354	308	577	514	514	574	1123	533	320	562	302	299
ACICU_00942	1166	698	84	82	126	102	126	99	129	80	89	84	103	97	135	98	84	118	98	103	159	110	106	106	115	108	166	110	132	116	67	62	78	65	139	133	97	74	139	162	162	169	176	167	88	126	133	111
ACICU_00943	536	381	218	332	175	109	302	127	345	191	289	261	253	243	290	306	179	232	399	182	558	374	201	246	287	211	298	249	330	242	145	139	163	187	281	298	261	229	414	282	334	287	451	331	194	241	258	310
ACICU_00944	500	291	265	344	212	169	238	170	283	219	229	186	210	212	282	242	203	255	290	224	258	201	216	240	279	244	276	162	314	262	172	140	190	253	259	264	243	192	363	381	286	332	352	295	205	248	248	196
ACICU_00945	1311	1366	1057	1202	538	403	862	437	851	531	521	367	945	934	579	764	435	640	1443	1020	668	681	478	589	1365	1187	660	623	836	745	424	593	521	660	1100	1071	865	695	846	1129	655	614	838	720	732	678	1133	820
ACICU_00946	18	12	12	7	11	9	4	12	5	7	9	9	4	9	7	12	8	9	11	33	17	11	9	7	0	9	7	4	8	5	4	10	8	3	14	3	5	1	11	12	10	13	10	13	9	22	11	5
ACICU_00947	98	47	37	50	37	23	60	40	43	52	61	40	45	49	61	51	30	52	112	60	110	48	47	54	34	33	44	52	63	38	32	55	40	65	39	38	50	33	137	124	75	46	121	79	27	84	69	84
ACICU_00948	446	288	255	292	250	190	274	176	326	255	366	302	265	264	258	351	217	312	434	286	516	370	201	296	338	241	365	281	439	377	222	203	288	348	294	329	344	231	429	544	405	439	497	413	265	324	363	301
ACICU_00949	122	48	69	44	52	47	79	51	78	42	64	54	64	53	48	60	64	75	33	84	66	73	55	40	67	60	62	36	55	76	25	30	35	59	63	75	46	52	64	78	58	87	59	41	31	109	57	45
ACICU_00950	327	172	190	206	144	88	164	122	152	142	144	144	187	130	152	209	119	132	174	144	250	171	103	127	241	156	201	135	194	118	78	89	126	144	161	114	186	130	225	159	215	123	290	191	64	280	216	216
ACICU_00951	1196	685	752	656	484	375	449	360	624	394	654	738	483	476	470	498	335	606	749	745	890	768	492	476	628	482	683	470	599	601	331	347	435	459	629	490	559	417	733	718	663	814	928	792	534	1148	815	634
ACICU_00952	20	14	9	9	14	9	7	6	10	5	8	8	8	7	7	11	7	8	13	8	22	8	11	6	6	7	15	14	10	14	5	7	3	7	10	6	2	10	15	11	10	15	13	13	2	17	13	7
ACICU_00953	1307	723	789	817	1189	971	887	887	1238	985	903	946	871	1064	914	1077	828	1194	737	892	1030	868	996	937	1269	1086	1097	688	1088	1074	919	842	942	877	1041	700	977	639	1058	1089	805	1301	989	986	478	908	802	581
ACICU_00954	214	75	136	115	95	83	89	76	131	78	94	100	82	65	98	101	85	100	103	151	102	103	86	85	147	110	122	70	125	142	85	54	83	85	128	96	114	102	164	125	99	124	141	98	68	136	100	69
ACICU_00955	619	402	405	407	302	220	396	219	403	258	383	416	381	314	356	387	278	373	451	396	507	443	310	310	315	265	479	312	467	391	323	361	392	466	451	474	428	333	622	630	385	481	629	452	348	440	390	296
ACICU_00956	220	213	286	274	221	149	246	191	346	250	171	220	227	209	227	264	175	346	118	145	171	211	229	261	258	209	221	125	214	232	174	196	244	252	203	179	310	302	362	384	162	329	163	211	161	211	243	109
ACICU_00957	205	185	137	266	99	83	106	66	118	75	97	88	54	40	111	189	75	103	248	188	193	127	92	100	98	31	164	90	118	100	81	55	71	93	88	127	122	91	123	41	159	59	184	144	30	122	88	72
ACICU_00958	73	25	38	51	35	30	22	36	41	17	32	39	23	21	33	35	30	44	88	147	41	47	41	32	36	26	62	45	69	89	13	15	26	74	15	4	51	15	86	93	58	83	91	60	46	114	56	33
ACICU_00959	2387	1632	1675	1572	2064	1717	1894	1686	2585	1898	2685	3024	2138	2027	2238	2246	1525	2160	2015	1857	3355	2755	2056	2113	2532	2015	2006	1252	2113	2428	1516	1331	1679	1673	2819	2320	2262	1491	2858	2285	2190	2900	3379	2633	1277	1616	1280	1253
ACICU_00960	2721	1999	1090	1335	1349	982	925	721	1480	971	2402	2419	1112	873	1089	1611	804	1294	2926	1602	3039	2199	1115	1352	1441	1113	1794	1123	1490	1156	903	1135	1303	951	916	841	1799	1497	3280	1527	2485	1828	3121	2882	841	1976	1442	1277
ACICU_00961	2264	1328	1077	921	1512	1024	1144	941	1356	1033	1129	1056	1105	945	1107	1286	1129	1426	1281	913	1330	1182	901	982	1660	1092	1683	941	1246	1344	932	1048	1140	991	1233	931	1100	848	1559	871	1714	1541	2795	2077	465	1051	1263	1013
ACICU_00962	2594	1666	1193	1072	1108	890	1224	794	1200	944	1197	1087	1147	1038	1146	1251	1018	1195	1265	665	1454	1248	935	1147	1234	998	1618	1288	1346	1070	989	1134	1078	990	1481	1141	974	824	1698	1344	1906	1281	3080	1945	536	1211	1374	1189
ACICU_00963	112	94	76	63	67	42	101	49	68	62	81	52	80	69	91	94	64	72	111	72	118	97	72	45	98	99	100	78	119	122	47	59	61	58	111	71	75	64	126	159	101	112	213	148	103	109	126	123
ACICU_00964	67	26	40	39	26	39	41	42	40	28	44	75	26	25	35	51	24	25	57	74	47	26	29	26	33	43	16	4	44	27	20	16	37	32	37	9	26	33	95	65	40	34	59	44	19	47	37	29
ACICU_00965	10	1	3	0	779	664	919	499	918	689	574	546	624	724	881	1008	483	635	459	361	582	520	750	776	964	790	536	576	866	630	693	847	589	590	999	922	812	660	823	717	581	708	889	691	345	357	497	385
ACICU_00966	403	144	194	170	194	135	170	159	223	155	293	244	173	164	142	127	141	208	251	288	358	292	174	124	192	191	196	136	196	208	113	138	128	146	324	141	166	122	282	262	276	303	376	281	117	298	168	167
ACICU_00967	1577	919	564	939	693	401	848	469	1082	680	838	782	793	728	808	954	540	824	898	828	1618	996	728	782	905	569	659	458	1015	796	494	704	577	999	849	791	676	527	1761	1896	1255	1122	1550	1223	442	865	720	630
ACICU_00968	2567	1532	1525	1407	2015	1305	2020	1823	1847	1710	1955	1909	1860	1858	1970	2259	1443	2521	2598	2928	2700	2448	1722	1898	2303	1757	3134	1812	1942	2331	2078	2256	2771	2834	1666	1295	1723	1183	2152	2302	2917	3844	2794	2636	2656	3604	1819	1882
ACICU_00969	10282	8442	7096	5347	4919	2172	2016	1228	1795	1458	8382	6016	1660	1417	3361	3954	2841	4365	14446	5446	8199	6595	3863	4087	1169	1285	8121	6222	5188	5719	3063	2792	3931	3961	2790	2459	3708	2397	4606	6505	5712	5045	13055	9046	7511	8931	7008	6899
ACICU_00970	16	0	4	4	13	2	2	0	4	3	5	6	3	3	4	3	6	6	7	8	13	8	1	3	3	5	2	1	3	7	3	1	1	2	6	3	5	3	6	4	4	5	14	12	0	11	3	5
ACICU_00971	22	9	17	19	6	3	4	4	8	4	22	29	9	4	5	3	3	13	23	21	29	29	3	8	11	7	5	4	9	4	15	12	20	10	8	5	5	11	12	10	8	5	27	13	4	21	20	20
ACICU_00972	1	3	2	4	1	3	2	3	0	0	3	6	2	0	2	0	2	1	3	2	1	4	5	2	3	2	0	0	0	2	1	1	2	4	0	0	2	0	2	1	3	1	2	1	0	1	1	2
ACICU_00973	7	9	5	13	6	3	3	6	5	1	11	22	11	8	6	9	6	13	9	10	19	12	3	6	7	5	5	4	7	7	6	14	23	6	5	7	11	4	19	17	14	10	6	9	1	11	13	12
ACICU_00974	7	3	2	0	1	1	1	2	2	1	8	8	0	0	2	4	0	1	1	4	8	9	1	0	2	0	6	1	3	0	0	5	0	1	3	6	1	1	4	5	8	0	3	4	1	6	7	4
ACICU_00975	41	18	22	32	26	18	12	16	34	10	43	48	14	14	12	15	13	24	29	49	54	48	16	19	20	14	13	20	21	35	19	11	16	28	19	7	17	9	36	36	33	40	37	22	16	42	44	22
ACICU_00976	89	60	56	44	48	28	35	18	44	32	52	72	46	31	39	50	35	66	78	47	80	75	73	40	40	55	37	46	55	36	44	48	88	75	38	36	54	40	78	85	71	49	65	84	44	117	116	66
ACICU_00977	72	29	29	33	29	21	19	21	29	16	41	43	34	23	22	32	23	38	41	39	35	50	24	33	38	49	43	19	31	31	39	60	51	46	42	23	25	43	49	41	34	29	45	36	19	70	39	45
ACICU_00978	128	104	79	84	47	30	24	27	39	34	125	100	58	37	20	69	36	58	96	64	112	123	33	27	102	69	63	50	62	31	54	90	63	52	48	45	46	67	106	79	93	48	91	94	50	139	146	105
ACICU_00979	76	47	44	34	22	17	12	23	24	7	56	36	25	17	18	17	12	31	32	26	58	55	20	13	28	29	25	23	23	12	28	41	23	20	31	23	29	26	39	34	64	30	71	42	18	95	56	38
ACICU_00980	397	194	163	176	129	110	128	120	131	108	285	276	125	98	148	153	120	127	239	197	420	311	190	127	129	107	174	145	293	268	170	158	140	204	265	219	105	92	225	333	235	240	291	222	185	239	236	246
ACICU_00981	580	488	396	463	571	469	613	473	834	636	637	674	560	607	772	755	420	679	489	410	709	697	606	646	737	567	596	398	606	595	522	431	515	569	688	636	696	462	655	676	587	596	707	649	351	382	359	341
ACICU_00982	166	154	140	192	135	105	145	93	183	125	148	139	163	154	172	222	95	137	88	118	141	160	130	165	118	101	178	131	234	142	108	126	146	131	148	150	178	108	204	223	157	147	153	157	101	118	173	127
ACICU_00983	1823	1042	807	1181	772	609	1196	658	1089	780	1147	1019	1195	822	1021	1526	535	829	1269	695	1486	1179	737	993	1311	915	1196	969	1440	893	880	1187	896	938	1184	1361	1025	934	1524	1160	1237	918	1637	1096	539	997	1081	1196
ACICU_00984	1575	658	1017	693	957	909	797	965	1103	862	1074	910	1154	1093	799	1208	808	1230	739	956	1067	1028	742	767	1754	1427	995	576	986	775	786	1068	964	697	1294	791	1038	926	1422	1008	984	1049	1329	818	355	1396	774	752
ACICU_00985	6	1	3	2	0	2	0	4	2	3	6	7	3	1	4	2	0	5	0	9	3	1	2	1	5	2	3	0	1	2	1	1	1	1	4	5	5	4	2	0	4	2	1	2	1	5	1	3
ACICU_00986	89	52	58	68	101	74	94	92	131	87	84	96	77	56	79	89	48	101	69	85	96	77	68	69	139	81	73	54	104	86	55	30	62	77	93	77	75	72	97	103	71	86	97	77	56	82	69	58
ACICU_00987	94	87	80	91	83	78	122	72	128	96	118	132	133	112	130	141	50	117	138	66	156	144	87	137	144	101	129	80	150	115	74	91	106	101	112	147	136	110	176	136	138	112	151	155	86	82	102	84
ACICU_00988	407	297	188	220	308	290	220	280	439	295	307	339	427	357	239	453	227	366	365	360	416	329	346	309	412	431	312	211	450	286	230	262	246	195	375	273	433	423	606	366	368	400	494	509	182	379	331	328
ACICU_00989	3929	4330	2196	3782	4672	2480	2848	1270	2747	2345	8006	8228	948	683	7211	8083	4370	8337	12672	3787	13066	8396	5090	6940	5159	3649	11010	8442	6410	4687	5724	5716	8765	7950	5001	8235	8174	6792	9500	7253	6818	6095	14735	11667	5957	4751	2622	2205
ACICU_00990	97	59	74	36	55	68	37	44	60	32	78	64	27	30	34	43	39	74	96	152	122	61	39	40	54	38	67	40	56	55	31	30	37	62	45	45	47	26	87	80	65	111	105	100	53	139	76	63
ACICU_00991	62	42	25	38	61	34	38	31	63	34	36	31	40	23	47	80	47	48	41	20	57	34	43	43	95	43	62	28	67	46	35	37	38	41	74	16	43	42	71	64	71	66	94	55	21	21	25	35
ACICU_00992	52185	23178	23979	26838	21669	17058	22921	15001	19540	18971	11207	12755	23523	27313	20965	21814	18850	24778	22919	37532	25873	21378	18462	22439	26934	19829	24124	12896	18437	19296	23784	20270	28504	32987	20205	17223	25805	15693	49557	52892	30023	36835	42243	33687	19545	24435	22081	15965
ACICU_00993	195	122	116	149	99	63	92	50	83	80	78	81	62	84	67	121	72	84	131	123	336	156	89	74	100	74	164	80	171	93	59	73	70	88	95	93	99	80	139	152	284	168	281	262	85	151	200	178
ACICU_00994	33	12	11	13	18	12	17	7	13	15	16	11	10	4	6	10	10	22	19	26	22	19	13	10	23	6	11	5	10	16	7	4	6	11	5	4	4	5	19	18	24	29	30	38	2	20	18	10
ACICU_00995	149	43	72	66	45	23	45	40	51	36	53	50	24	27	57	51	58	45	52	76	85	44	47	35	51	45	63	42	73	58	34	20	22	56	52	33	36	33	101	118	77	109	122	84	41	93	51	49
ACICU_00996	108	23	32	24	24	9	5	9	10	9	29	12	3	4	10	3	33	17	81	63	56	25	11	4	7	9	23	7	14	12	9	8	7	13	13	10	5	11	33	26	22	22	74	37	25	83	28	34
ACICU_00997	29	16	14	20	8	0	2	1	8	4	7	3	3	4	9	2	1	7	11	8	10	9	4	4	5	5	10	7	17	10	4	1	4	4	9	6	3	3	12	9	10	7	15	11	14	16	11	8
ACICU_00998	12	6	6	2	6	2	12	8	7	4	9	9	8	3	6	6	6	4	15	8	8	12	5	4	9	8	4	8	8	8	1	15	3	4	4	3	7	11	21	2	6	4	4	5	3	8	15	8
ACICU_00999	51	43	17	26	15	4	18	20	20	22	31	26	24	12	10	14	18	15	62	21	70	31	12	12	39	22	36	19	34	26	8	21	16	20	21	26	23	29	44	24	20	17	33	23	24	55	52	50
ACICU_01000	3	4	3	1	4	0	4	3	9	5	2	2	0	2	1	2	1	7	4	3	3	3	1	2	7	3	4	5	5	4	1	4	2	5	2	0	2	6	4	1	7	1	5	3	0	5	11	2
ACICU_01001	6	5	6	6	4	2	4	7	4	3	4	3	3	4	1	2	3	5	5	5	2	4	7	1	3	11	3	7	3	1	2	0	9	4	4	2	3	3	8	6	3	3	2	3	1	3	5	4
ACICU_01002	50	38	26	16	17	18	49	38	36	20	28	25	20	36	23	19	9	39	46	41	75	35	13	8	48	24	40	14	39	23	17	11	23	30	37	42	24	29	31	38	22	22	37	44	22	27	47	34
ACICU_01003	123	65	44	60	26	24	63	83	62	41	20	26	39	44	7	14	15	24	31	54	69	84	30	23	31	38	30	26	27	12	11	10	23	20	34	22	35	23	25	26	22	27	36	34	14	16	18	14
ACICU_01004	15	3	3	4	3	1	3	10	0	2	4	7	1	4	0	2	2	1	7	18	6	13	2	0	8	2	7	0	1	3	0	0	0	3	2	0	4	1	3	4	1	3	4	8	1	3	3	0
ACICU_01005	14	7	3	7	0	0	4	2	4	2	4	4	1	1	1	0	1	0	3	13	8	10	1	0	2	1	8	5	0	6	0	10	1	3	0	4	0	0	1	5	2	6	3	0	2	5	5	10
ACICU_01006	11	9	1	4	9	15	21	29	30	22	4	2	15	5	4	4	4	8	10	14	34	10	7	5	24	7	13	9	6	5	3	5	2	6	3	2	9	9	7	8	6	13	9	8	0	7	6	0
ACICU_01007	31	12	10	7	11	4	5	5	6	5	1	6	6	6	1	3	4	6	4	10	6	5	9	3	7	6	11	4	10	5	0	5	2	3	6	2	7	4	9	6	6	3	5	6	1	7	11	3
ACICU_01008	207	146	230	178	88	80	76	78	67	84	80	79	46	86	63	64	69	99	30	68	57	66	93	68	63	90	67	67	70	86	43	45	61	39	77	47	84	62	70	135	56	160	53	82	39	92	90	53
ACICU_01009	5003	1678	2056	1651	651	512	988	584	810	572	1104	849	766	583	626	707	520	683	1197	1267	2150	1442	647	482	773	769	869	700	990	934	502	500	451	770	1000	731	761	522	676	785	815	725	1252	717	459	1017	751	808
ACICU_01010	5731	4083	3339	4148	1252	817	1942	1177	1916	1397	1281	1108	1426	1360	1353	1535	892	1454	1333	786	2284	2128	1186	1176	2201	1477	1350	1157	1608	1561	927	1138	1377	1572	1805	1497	1731	1511	1496	1455	1066	1046	1665	1068	962	1216	1529	1170
ACICU_01011	879	512	560	498	280	205	269	233	321	275	161	132	313	224	277	251	234	322	164	151	401	310	202	200	572	317	177	111	171	310	145	98	165	198	225	160	231	196	218	184	176	183	255	192	105	162	157	130
ACICU_01012	395	281	317	254	300	267	301	319	393	275	136	137	321	349	209	278	143	245	161	177	461	455	302	283	415	413	192	177	266	311	147	123	204	277	340	287	286	195	177	169	216	175	232	133	43	150	103	137
ACICU_01013	4	5	0	0	1	1	2	8	2	3	5	1	2	4	2	1	2	1	2	17	4	3	0	0	1	3	5	6	3	3	0	0	0	4	3	4	2	0	0	0	1	5	1	0	1	3	2	3
ACICU_01014	15	5	3	1	1	5	2	5	4	0	2	6	3	1	1	0	2	2	5	21	8	8	0	2	0	0	5	1	3	0	1	0	2	4	5	14	0	0	4	3	1	1	3	7	0	5	1	4
ACICU_01015	94	35	38	29	11	11	19	11	27	11	12	7	12	9	6	13	13	19	23	29	34	16	16	14	31	11	25	15	10	14	1	4	6	9	20	16	15	4	6	15	13	13	15	12	9	31	30	23
ACICU_01016	3	2	1	0	0	0	3	1	1	0	1	0	3	2	0	0	0	2	4	9	3	9	0	5	1	0	2	0	0	3	0	0	0	0	1	1	3	0	3	2	2	4	1	1	1	2	1	2
ACICU_01017	22	8	7	17	6	2	10	11	7	4	26	18	6	7	23	6	11	6	24	54	33	26	11	2	2	20	14	2	20	11	6	4	6	5	7	3	6	1	27	35	14	23	24	12	5	14	19	20
ACICU_01018	4	2	1	1	2	1	0	3	5	2	5	5	1	1	0	2	2	0	9	7	10	7	0	0	2	4	0	0	5	0	0	1	0	3	0	0	0	0	2	1	3	4	3	3	0	0	5	3
ACICU_01019	1	3	4	0	2	1	5	0	0	3	1	1	0	0	1	0	2	3	3	4	6	1	1	1	2	0	3	0	1	1	0	0	2	1	2	0	0	1	2	4	2	2	3	4	0	4	6	2
ACICU_01020	0	0	0	0	0	0	0	1	0	0	0	0	1	1	0	0	0	0	1	0	0	2	1	1	2	0	1	0	0	0	0	5	0	0	2	0	0	0	0	0	2	0	2	0	0	4	3	2
ACICU_01021	2	3	3	10	2	3	5	1	17	3	0	0	6	3	0	2	0	1	0	0	2	11	1	4	14	2	3	0	3	1	3	3	2	5	4	5	2	2	1	1	4	1	2	6	0	6	0	4
ACICU_01022	106	79	75	60	15	9	13	17	26	11	17	20	11	14	16	28	14	15	13	14	18	24	13	16	5	15	9	7	17	30	9	8	7	9	15	17	0	0	21	31	21	27	22	44	43	65	70	42
ACICU_01023	1267	354	883	629	80	98	131	94	101	108	220	200	78	90	141	80	93	62	211	227	182	216	116	41	34	89	74	51	122	111	90	56	97	87	93	76	0	0	262	318	157	268	278	278	286	631	370	467
ACICU_01024	94	45	89	47	30	26	13	29	47	15	28	33	22	21	17	12	18	34	23	98	23	21	22	20	33	15	30	19	38	66	16	17	12	24	41	30	0	0	25	28	9	55	12	13	16	52	36	11
ACICU_01025	113	67	69	96	32	36	45	46	64	50	50	37	51	36	42	45	33	38	35	38	37	71	46	43	14	18	47	26	42	43	29	18	27	36	106	49	0	0	63	52	54	61	55	48	41	88	62	54
ACICU_01026	25	17	25	18	5	6	4	13	8	6	9	16	7	8	3	11	7	12	6	15	8	3	5	4	4	8	6	5	8	8	2	4	4	4	4	19	0	0	19	16	4	15	12	5	9	29	16	11
ACICU_01027	1202	265	512	248	88	58	31	24	29	20	453	380	27	14	67	71	147	85	3830	1470	864	375	60	73	19	11	502	178	168	125	53	31	113	122	42	46	0	0	257	312	482	447	1488	1258	1506	3554	777	1235
ACICU_01028	34	3	36	11	12	3	6	19	16	18	9	9	10	7	16	11	17	17	21	42	8	9	4	8	3	6	4	2	1	6	2	2	3	3	6	5	0	0	41	60	26	50	55	35	17	51	10	9
ACICU_01029	1545	476	712	584	894	528	1144	777	865	641	428	359	594	498	1057	1098	828	752	382	699	697	459	565	489	313	256	377	213	374	479	246	233	316	413	448	259	0	0	1252	1874	779	1304	1340	840	264	550	396	314
ACICU_01030	30	18	10	23	5	5	12	4	7	11	12	7	4	7	13	6	11	11	14	10	13	8	10	5	1	2	11	4	15	12	9	6	4	6	10	4	0	0	22	4	13	15	9	10	2	4	9	11
ACICU_01031	42	21	16	22	5	8	17	8	10	9	22	20	11	10	6	9	6	9	12	18	28	21	14	13	15	8	14	10	16	11	6	7	6	19	19	16	2	1	24	10	13	18	18	17	8	10	17	19
ACICU_01032	3	3	3	3	0	0	2	2	3	0	5	4	1	1	0	0	0	0	1	3	2	1	0	2	0	0	2	1	2	0	3	0	2	3	3	4	0	0	1	2	1	1	0	2	0	1	1	3
ACICU_01033	51	26	35	37	19	15	19	10	24	14	17	24	11	7	16	17	8	20	17	23	27	20	19	16	29	15	26	5	28	15	13	15	11	28	27	11	0	0	38	32	28	29	26	24	15	24	31	28
ACICU_01034	68	48	39	47	24	11	22	29	41	22	24	19	20	19	32	28	17	46	30	28	31	25	25	36	22	32	30	28	40	27	26	19	24	30	29	29	5	2	38	44	35	33	37	28	13	32	39	40
ACICU_01035	93	53	49	54	38	26	35	35	53	33	40	22	34	23	29	37	23	40	50	33	59	23	36	31	41	29	42	18	44	23	19	29	34	34	39	34	12	6	62	47	42	47	49	38	18	35	68	63
ACICU_01036	26	18	15	19	6	4	12	2	18	15	10	7	11	7	8	12	6	16	16	12	14	15	9	13	19	4	12	8	14	5	7	16	8	18	16	19	0	0	17	12	6	12	14	9	5	11	20	9
ACICU_01037	5	1	2	0	2	4	1	2	4	0	3	0	2	3	1	0	0	2	1	1	1	3	3	0	0	1	0	1	0	1	1	2	0	1	2	0	0	0	0	0	0	2	0	4	0	1	1	0
ACICU_01038	0	1	1	2	1	0	0	2	0	0	2	0	1	0	3	0	3	1	0	2	0	2	1	0	0	0	1	0	0	2	0	0	2	0	4	3	0	0	1	0	1	1	1	1	1	0	0	1
ACICU_01039	8	4	2	2	5	1	3	6	3	1	7	2	6	1	1	3	1	0	4	5	2	16	5	0	2	4	4	0	0	1	0	2	2	4	4	2	2	0	4	2	1	1	1	5	0	2	1	0
ACICU_01040	117	105	28	38	42	23	86	53	103	34	101	90	57	44	40	41	32	44	134	69	101	69	43	53	55	27	60	25	36	18	22	36	23	40	70	85	18	14	51	50	44	54	100	83	23	42	60	31
ACICU_01041	46	26	9	32	10	5	31	22	12	38	30	13	22	16	24	14	18	8	48	19	43	12	23	18	18	11	16	6	26	12	13	6	9	10	22	16	12	6	33	16	13	11	28	14	11	11	23	15
ACICU_01042	11	10	4	8	0	4	3	3	3	2	7	5	2	1	1	2	3	5	8	5	13	6	1	3	2	2	6	3	9	4	2	2	7	3	4	14	0	0	2	8	8	5	4	6	0	6	7	6
ACICU_01043	8	5	6	4	11	8	2	10	22	10	3	6	5	1	3	2	3	4	12	5	8	9	9	8	3	5	7	0	2	3	1	3	1	6	2	8	3	0	3	9	6	8	4	9	2	2	7	6
ACICU_01044	6	5	6	4	2	2	5	3	7	3	0	0	2	2	0	2	4	2	2	5	3	4	0	1	4	2	2	0	3	0	0	0	1	1	3	0	0	0	4	1	2	3	4	1	1	2	2	1
ACICU_01045	46	14	14	15	13	9	19	8	8	12	10	7	8	18	14	7	11	14	13	15	16	15	12	3	23	23	3	4	15	12	5	5	9	17	15	9	0	0	14	20	16	15	12	11	6	22	17	12
ACICU_01046	10	13	8	11	5	1	5	0	7	3	3	1	4	2	4	8	1	8	3	1	8	1	2	5	3	3	0	2	1	0	3	2	4	4	4	0	0	0	10	12	5	5	5	3	0	1	5	4
ACICU_01047	21	5	5	3	16	9	15	10	16	13	3	2	7	11	5	3	2	6	5	3	17	5	10	16	23	4	3	6	2	6	3	3	6	3	4	2	18	11	11	2	3	4	1	5	1	2	4	2
ACICU_01048	6	2	2	2	3	4	9	10	8	5	6	2	11	7	1	2	3	4	1	5	3	3	4	8	8	8	2	5	4	0	2	0	0	3	3	4	6	4	6	6	8	8	4	14	0	7	5	4
ACICU_01049	38	39	16	16	25	18	34	16	48	29	14	12	26	32	31	38	24	43	14	12	51	48	15	32	55	52	34	31	36	45	16	26	27	20	33	30	12	12	40	41	36	40	19	34	11	16	37	35
ACICU_01050	1	1	2	0	5	1	11	12	3	1	0	0	1	2	0	0	2	0	0	0	0	1	1	2	5	3	0	0	2	1	1	0	0	0	1	0	3	2	1	1	1	1	2	2	0	1	0	0
ACICU_01051	8	2	2	3	8	7	22	26	13	14	17	7	10	6	5	11	8	11	11	17	49	23	12	18	21	16	23	5	23	15	10	6	13	12	22	18	18	8	18	18	28	18	35	25	5	13	8	15
ACICU_01052	5	2	5	5	5	7	9	11	3	5	6	3	2	7	3	1	0	5	3	7	12	8	4	5	11	6	5	1	4	2	0	2	3	6	6	7	5	1	1	3	5	3	5	7	3	4	2	0
ACICU_01053	21	12	9	12	10	0	8	3	8	2	3	2	1	3	5	4	1	1	3	3	9	8	4	5	4	4	0	3	4	6	1	6	0	2	3	7	8	6	5	6	2	8	6	3	2	7	6	3
ACICU_01054	0	0	0	0	0	0	0	0	0	0	0	0	0	0	0	0	0	0	0	0	0	0	0	0	0	0	0	0	0	0	0	0	0	0	0	0	0	0	0	0	0	0	0	0	0	0	0	0
ACICU_01055	0	0	0	0	0	0	0	0	0	0	0	0	0	0	0	0	0	0	0	0	0	0	0	0	0	0	0	0	0	0	0	0	0	0	0	0	0	0	0	0	0	0	0	0	0	0	0	0
ACICU_01056	0	0	0	0	0	0	0	0	0	0	0	0	0	0	0	0	0	0	0	0	0	0	0	0	0	0	0	0	0	0	0	0	0	0	0	0	0	0	0	0	0	0	0	0	0	0	0	0
ACICU_01057	0	0	0	0	0	0	0	0	0	0	0	0	0	0	0	0	0	0	0	0	0	0	0	0	0	0	0	0	0	0	0	0	0	0	0	0	0	0	0	0	0	0	0	0	0	0	0	0
ACICU_01058	0	0	0	0	0	0	0	0	0	0	0	0	0	0	0	0	0	0	0	0	0	0	0	0	0	0	0	0	0	0	0	0	0	0	0	0	0	0	0	0	0	0	0	0	0	0	0	0
ACICU_01059	0	0	0	0	0	0	0	0	0	0	0	0	0	0	0	0	0	0	0	0	0	0	0	0	0	0	0	0	0	0	0	0	0	0	0	0	0	0	0	0	0	0	0	0	0	0	0	0
ACICU_01060	622	354	319	397	217	132	198	142	192	168	34	38	185	142	111	136	91	86	54	58	172	116	181	271	156	128	102	61	85	92	46	53	46	77	80	64	154	108	127	165	181	125	284	130	8	24	30	28
ACICU_01061	5	0	3	1	1	3	4	0	1	4	4	3	5	0	3	1	5	5	3	6	3	1	4	2	0	1	3	1	4	6	1	0	0	0	4	5	2	0	6	2	2	4	4	4	1	3	8	3
ACICU_01062	0	0	0	0	0	0	0	0	0	0	0	0	0	0	0	0	0	0	0	0	0	0	0	0	0	0	0	0	0	0	0	0	0	0	0	0	0	0	0	0	0	0	0	0	0	0	0	0
ACICU_01063	18	9	8	16	4	5	1	5	7	5	3	7	2	1	1	3	2	2	4	11	7	6	4	6	4	4	8	1	1	0	2	1	3	1	3	9	2	4	6	4	3	4	1	2	0	3	0	1
ACICU_01064	9	5	3	2	6	4	3	7	6	2	7	8	8	3	4	3	1	4	8	12	16	15	10	5	8	7	2	2	0	3	1	2	4	0	1	5	4	3	5	5	2	0	5	2	2	0	4	1
ACICU_01065	4	2	4	6	3	2	2	2	3	1	2	4	2	2	1	0	0	1	8	5	8	4	1	0	3	0	3	0	3	1	0	1	0	4	5	1	1	1	5	1	0	5	8	2	2	0	2	1
ACICU_01066	418	296	237	292	110	99	157	107	157	95	103	103	122	125	74	132	70	104	171	105	282	211	114	122	233	159	133	86	150	112	83	123	103	109	121	106	145	108	177	135	149	113	172	135	63	54	169	131
ACICU_01067	13	20	8	22	0	2	1	1	0	5	3	0	2	0	2	1	1	1	6	5	27	20	5	3	1	4	23	6	17	7	2	4	6	4	6	6	4	3	5	7	5	1	7	12	0	0	1	1
ACICU_01068	2	1	1	0	3	2	0	4	3	0	7	4	2	1	2	0	0	0	3	7	11	5	1	0	0	1	2	2	3	8	1	3	2	4	1	4	1	0	1	0	1	11	5	2	0	1	5	5
ACICU_01069	72	36	14	29	22	15	21	19	27	16	19	14	4	14	27	26	20	18	17	11	13	22	22	12	12	21	13	12	26	19	13	10	11	12	17	23	32	26	32	27	35	20	28	19	6	20	42	36
ACICU_01070	6	6	4	4	5	1	2	2	3	2	4	2	1	2	1	1	3	0	5	2	0	1	0	2	0	1	9	2	3	1	2	1	0	3	4	0	5	2	5	6	8	7	2	1	0	2	0	4
ACICU_01071	253	99	103	107	87	54	60	64	68	51	67	80	41	46	93	82	66	60	64	71	74	67	59	44	52	42	60	41	62	76	27	22	36	51	75	59	61	48	72	85	103	135	133	85	36	56	100	111
ACICU_01072	931	481	1175	759	100	42	188	147	319	179	88	56	1106	1082	95	77	72	61	103	72	110	86	52	57	25	20	54	48	392	376	37	31	39	52	67	56	70	28	92	84	71	98	196	148	23	86	660	608
ACICU_01073	16	10	22	18	4	0	8	5	3	7	3	2	8	9	1	8	3	2	7	6	10	5	4	0	4	3	6	2	8	7	2	4	2	2	4	5	2	3	4	3	12	23	7	12	2	8	12	18
ACICU_01074	93	26	68	38	10	6	6	5	15	7	15	14	13	12	18	5	7	9	12	21	18	24	8	2	3	7	9	15	7	19	6	6	11	7	18	14	6	3	9	19	24	59	42	58	5	15	33	29
ACICU_01075	291	193	152	175	121	70	143	92	131	105	139	134	135	139	200	214	139	194	330	265	310	298	135	105	174	145	266	128	175	163	98	67	135	160	170	144	178	111	271	301	1252	1342	1414	1787	203	347	667	525
ACICU_01076	340	165	163	177	235	149	200	151	201	164	187	189	169	205	218	231	221	277	195	262	252	182	187	199	274	205	299	169	209	281	129	146	236	254	230	146	285	205	295	388	152	277	319	275	205	314	206	166
ACICU_01077	1622	1320	1072	1226	1392	1001	1603	903	1555	1120	1211	1267	1361	1177	1467	1894	1027	1594	2279	2259	1347	1199	1355	1454	2743	1414	2371	1630	1983	2167	1287	1283	1339	2122	1524	1339	2261	1675	2006	2723	1667	2138	2669	2045	1282	2059	1552	1455
ACICU_01078	1775	1647	740	1175	1165	519	1343	558	1139	960	957	840	1117	858	1158	1377	649	995	2096	782	2367	1334	888	1227	1397	813	1284	1067	1369	1037	820	932	980	1080	1081	1529	1102	966	1697	1571	2034	1157	2754	1934	817	1035	1258	1230
ACICU_01079	1648	712	629	638	600	559	685	546	706	579	961	844	609	565	675	641	539	676	1260	919	1524	914	634	563	727	639	788	462	770	706	529	553	605	629	794	654	601	514	862	756	1021	946	1741	1143	450	1099	665	709
ACICU_01080	1576	769	816	654	835	612	750	624	906	667	961	1000	719	665	722	818	551	822	853	956	1191	922	666	598	1150	911	1012	603	819	845	581	603	689	626	963	693	772	620	809	714	956	978	1233	1073	462	1111	824	736
ACICU_01081	403	256	280	204	294	230	235	258	316	248	296	316	190	242	301	287	181	331	266	314	330	304	273	232	385	362	394	245	305	346	233	199	267	276	382	256	288	204	273	342	289	307	408	327	197	347	306	260
ACICU_01082	364	204	287	166	802	501	409	595	424	541	235	226	626	644	448	460	405	603	265	301	218	161	527	373	1496	1026	460	348	317	717	340	224	372	373	450	350	549	408	243	463	228	376	350	352	415	325	387	281
ACICU_01083	19	3	10	5	12	5	7	2	7	4	9	4	4	2	3	8	5	13	11	15	7	15	7	7	19	13	17	10	7	16	5	8	3	13	19	21	10	8	5	8	8	14	12	5	6	21	14	10
ACICU_01084	102	55	44	53	83	52	104	89	46	35	63	70	63	69	69	97	39	78	63	50	108	218	68	58	70	86	122	88	66	56	41	43	58	42	110	135	48	45	77	140	98	64	89	273	30	64	66	63
ACICU_01085	188	68	43	48	75	29	99	36	87	42	61	45	186	122	44	71	31	64	48	38	209	139	43	29	161	135	101	78	68	60	27	25	28	35	126	117	44	32	92	115	85	64	142	94	69	83	73	102
ACICU_01086	50	26	24	41	33	19	29	18	38	26	35	32	20	17	22	30	17	38	27	31	48	36	23	29	32	20	36	20	28	20	14	13	17	21	39	11	15	19	53	41	36	24	48	41	15	35	33	30
ACICU_01087	21	18	16	17	24	24	27	16	42	14	19	21	32	26	35	33	24	30	16	18	30	25	24	16	22	5	11	16	29	24	15	7	17	26	19	15	20	31	51	44	29	34	44	37	13	33	24	16
ACICU_01088	77	21	48	36	29	28	21	30	25	29	52	62	34	40	31	44	27	45	37	87	59	49	30	37	44	48	26	13	19	34	14	29	32	35	50	18	46	19	56	63	41	67	55	45	26	63	34	40
ACICU_01089	10	3	2	9	6	5	11	9	7	9	3	4	2	13	3	11	2	4	5	6	3	5	1	4	8	10	7	13	5	4	5	5	4	3	4	9	5	6	6	12	5	4	5	9	7	7	10	5
ACICU_01090	620	582	502	381	397	287	225	187	380	237	617	642	301	279	300	412	273	470	872	613	878	555	389	558	408	266	684	391	446	359	252	279	377	372	285	252	436	313	697	587	584	559	965	883	470	992	736	653
ACICU_01091	404	191	230	183	232	180	118	114	162	123	350	361	144	126	173	157	179	219	577	349	419	297	210	208	153	152	220	110	150	164	76	76	108	117	136	65	186	106	296	315	293	271	477	368	221	401	267	239
ACICU_01092	751	388	438	331	384	329	257	294	395	295	470	537	305	308	368	333	327	393	489	710	545	444	367	323	445	344	467	244	362	408	235	167	292	380	368	223	389	239	578	737	421	619	682	595	324	596	431	346
ACICU_01093	152	54	67	56	90	100	95	108	106	108	54	56	111	118	71	75	103	108	84	137	95	73	105	70	142	128	63	49	79	123	41	43	38	68	105	41	96	57	152	151	95	121	172	109	45	136	60	54
ACICU_01094	698	495	415	508	500	479	467	426	615	509	605	598	570	506	518	606	395	537	573	635	635	569	475	509	684	497	445	352	514	495	408	413	387	483	588	456	530	412	871	769	666	542	787	604	272	514	430	437
ACICU_01095	6790	5474	5258	4203	5407	4385	5408	3495	5451	4629	6615	6882	4333	4317	6082	7166	3337	7084	9742	6499	7747	6349	5378	6401	8339	6217	10941	7865	9252	7174	5844	5880	6665	5379	5584	6315	8003	6413	6273	6876	7187	6582	8470	9293	5400	7758	7652	6292
ACICU_01096	179	142	134	122	142	130	159	123	173	114	210	196	96	125	165	165	123	197	191	166	182	178	160	165	200	160	244	192	212	178	135	116	151	168	221	162	172	155	202	178	193	156	203	234	129	173	149	147
ACICU_01097	150	67	51	56	76	56	83	65	94	66	85	76	65	61	91	88	48	75	103	79	130	75	97	76	134	73	88	54	71	70	58	66	87	65	134	98	85	96	127	91	111	80	145	90	40	90	85	80
ACICU_01098	208	187	87	143	171	130	255	153	264	176	165	153	141	139	213	340	108	197	200	84	212	165	205	227	259	146	288	217	210	149	145	208	145	156	283	273	228	236	200	150	232	150	230	199	108	146	178	166
ACICU_01099	192	101	100	109	96	80	116	69	140	90	88	89	89	73	147	177	88	120	126	65	185	110	96	90	142	92	140	87	121	85	86	87	66	95	162	154	136	122	144	122	120	125	165	150	92	136	133	132
ACICU_01100	428	204	203	168	118	159	192	137	203	175	278	264	221	183	231	247	128	202	342	437	318	327	171	182	234	217	188	146	189	132	146	132	190	209	172	134	268	276	596	338	320	314	513	379	152	413	275	202
ACICU_01101	623	388	106	98	58	49	39	40	47	45	78	85	48	46	65	65	44	51	86	69	81	70	44	45	97	72	68	37	73	67	32	49	40	20	68	58	51	53	77	59	66	56	73	50	44	93	83	68
ACICU_01102	1686	1037	880	1111	1040	1286	2118	1449	1737	1622	928	939	2023	1550	2163	3062	1177	2285	306	292	1352	943	1299	2111	1920	1752	1838	929	1998	1280	1497	1687	1542	2142	1964	2091	1775	1416	1405	1321	1278	1267	1706	1083	600	791	848	893
ACICU_01103	2656	1401	987	1071	982	797	1492	906	1193	1054	1386	1382	1131	1059	1433	1581	1083	1302	505	399	2056	1291	874	1043	1597	1285	1505	909	1889	1680	1005	1375	1244	1258	1390	967	1295	1086	2153	1852	1285	1564	2219	1835	992	1406	1342	1145
ACICU_01104	120	85	48	64	44	44	128	60	118	61	56	48	104	87	89	120	37	64	51	61	103	70	45	50	176	151	72	49	91	65	50	73	56	79	86	105	68	77	118	125	103	63	135	61	37	94	62	76
ACICU_01105	5184	2010	1814	1696	1691	1452	2343	1469	2706	1947	3485	3572	1875	1917	2368	2239	1722	1925	2838	1841	5184	2950	1751	1959	2097	2251	1817	1297	2286	2046	1580	1259	1631	1347	2527	1909	2186	1752	3880	3087	2497	3466	5285	3519	1486	2041	1754	1956
ACICU_01106	268	135	114	110	83	61	87	80	105	78	97	94	87	75	95	114	78	98	85	73	149	121	68	65	113	90	124	90	132	118	72	71	91	81	93	52	108	95	185	118	131	150	172	168	87	165	192	124
ACICU_01107	92	57	37	61	22	34	46	42	54	34	55	47	39	38	54	38	47	71	45	45	85	76	45	41	21	31	48	46	57	61	26	16	36	49	50	55	38	41	96	103	84	80	81	65	57	82	91	74
ACICU_01108	20	8	20	12	18	11	22	36	37	18	52	28	24	12	37	36	28	31	23	27	58	39	15	9	5	4	21	18	25	36	15	19	11	16	39	20	27	30	18	28	19	21	47	22	0	0	0	0
ACICU_01109	123	76	261	262	86	61	162	132	213	140	276	221	127	128	191	204	84	170	120	96	340	364	99	85	28	34	177	172	99	124	107	98	139	155	262	174	165	116	117	193	150	159	213	149	6	2	0	0
ACICU_01110	504	319	375	491	341	247	454	228	365	304	305	279	322	270	452	406	267	381	272	246	297	387	356	361	269	248	264	255	362	322	275	233	322	305	375	296	328	264	413	485	391	389	543	441	4	0	0	0
ACICU_01111	11	4	3	2	3	1	2	5	2	0	5	1	1	2	3	2	2	2	2	4	4	3	1	0	2	0	2	0	2	3	3	1	2	3	0	6	0	0	6	8	6	5	1	6	0	0	0	0
ACICU_01112	0	1	0	0	0	0	0	0	0	0	0	0	1	1	1	0	0	0	0	0	1	0	0	0	1	0	0	0	0	0	0	0	0	0	0	0	0	0	0	1	0	2	0	1	0	0	0	0
ACICU_01113	0	1	3	2	0	1	1	1	3	3	0	2	0	2	0	1	0	0	0	1	2	2	0	0	0	2	2	1	1	0	0	0	0	0	0	0	4	0	0	0	1	1	4	1	0	1	0	0
ACICU_01114	4	0	3	1	0	0	0	1	1	0	1	0	0	0	0	2	0	0	1	2	2	2	1	0	1	2	2	1	0	0	0	0	0	0	1	1	1	2	1	0	1	3	4	1	0	2	0	0
ACICU_01115	13	7	1	18	10	8	10	3	10	5	6	6	7	2	11	9	8	8	14	7	11	13	15	3	5	5	12	12	20	13	3	0	7	4	11	6	6	7	16	25	7	14	22	23	0	1	0	1
ACICU_01116	3765	3504	2175	2763	885	568	1111	698	1290	1043	2182	1956	1278	1062	2023	2767	1053	1910	2194	1426	2878	2571	891	1050	1478	987	2576	2212	2730	1931	1622	1841	2125	2171	2344	2040	1221	879	2801	3218	3560	2336	4185	3458	23	5	2	3
ACICU_01117	8	4	8	3	1	0	1	0	0	2	1	2	0	0	3	2	2	1	1	4	2	2	0	0	0	2	7	2	2	3	0	1	5	3	6	0	3	2	3	8	8	16	8	6	0	0	0	0
ACICU_01118	5425	3250	2377	2779	519	370	595	396	691	472	778	669	482	477	3483	3529	1846	2753	920	634	1114	853	493	419	782	607	2860	2109	3457	2845	2294	1858	2376	2658	2797	2340	718	692	3491	3008	3705	2732	4923	3964	37	8	2	4
ACICU_01119	436	232	403	292	120	119	159	91	194	103	186	176	94	102	200	225	165	218	280	253	279	185	114	126	72	66	303	171	245	239	101	115	157	160	156	134	196	215	337	284	199	326	287	301	6	1	0	0
ACICU_01120	46	39	41	65	11	4	16	5	23	10	11	14	7	10	21	25	7	11	23	19	46	27	17	8	5	2	15	11	12	9	9	10	10	5	17	20	8	15	33	20	75	21	77	33	1	0	0	0
ACICU_01121	23	16	80	73	10	6	7	6	10	6	10	9	11	3	25	19	9	6	9	10	13	26	7	12	8	4	18	11	15	19	5	4	9	10	17	11	19	9	24	19	21	17	28	28	0	0	0	0
ACICU_01122	0	0	0	0	0	0	3	6	2	4	2	4	4	1	2	2	1	0	2	3	4	6	1	1	1	0	5	1	5	2	2	3	0	5	2	2	8	2	7	0	10	1	4	15	0	0	0	0
ACICU_01123	0	0	0	0	0	0	0	1	0	0	2	0	0	0	0	1	0	0	3	0	0	1	0	0	0	0	0	0	0	0	0	0	0	0	0	0	0	0	1	0	6	1	1	2	0	0	0	0
ACICU_01124	0	0	0	0	1	0	2	0	2	0	0	0	0	0	2	0	0	0	0	0	0	1	0	0	0	0	0	0	1	0	0	0	0	0	1	0	1	0	1	0	0	1	1	2	0	0	0	0
ACICU_01125	0	0	0	0	0	1	1	7	3	2	2	2	4	0	3	5	5	3	0	5	0	4	4	1	5	1	2	0	2	0	0	3	3	1	3	5	2	0	6	7	4	5	5	1	0	0	0	0
ACICU_01126	0	1	0	0	279	165	162	113	246	138	113	105	175	129	159	243	77	159	122	88	117	138	230	245	224	150	252	148	170	127	118	150	143	106	159	177	223	202	180	105	157	77	142	182	2	1	0	0
ACICU_01127	32	13	2	0	156	129	149	131	221	174	283	239	183	157	169	156	121	177	136	155	280	247	158	159	191	215	35	13	39	29	14	16	10	20	20	17	152	106	21	28	187	234	261	209	2	2	1	1
ACICU_01128	569	426	151	176	424	318	483	316	472	359	280	216	345	356	416	515	349	547	154	119	262	281	363	400	615	432	0	1	0	17	0	3	0	2	1	0	365	381	4	0	264	237	451	307	0	1	0	0
ACICU_01129	67	28	26	37	26	27	24	18	31	36	23	27	17	27	34	35	23	47	12	8	34	24	31	33	39	24	0	0	0	1	0	0	0	0	0	0	18	19	2	0	18	24	36	34	0	1	1	0
ACICU_01130	89	53	37	41	44	48	37	44	56	28	63	45	52	38	48	46	40	71	64	45	55	45	28	44	56	47	0	0	0	1	0	0	1	0	0	0	51	30	1	0	40	58	55	36	1	0	0	0
ACICU_01131	588	492	213	473	490	391	891	377	580	518	466	402	572	447	856	832	569	846	497	409	568	402	461	739	519	433	0	1	0	17	2	5	2	6	1	1	600	391	5	0	499	487	608	450	0	1	0	1
ACICU_01132	578	354	110	150	600	570	406	258	439	321	723	509	292	221	554	465	604	994	346	422	670	344	419	696	209	184	0	1	0	5	1	5	0	3	1	0	259	186	3	0	239	349	301	235	5	1	1	0
ACICU_01133	574	285	100	95	617	544	353	254	361	286	643	477	242	178	505	489	639	869	440	474	661	292	392	651	191	141	0	4	1	6	0	3	0	2	2	0	193	151	2	0	260	277	320	171	2	0	0	0
ACICU_01134	70	52	51	33	29	22	28	24	40	29	26	25	27	25	27	36	23	48	33	53	25	35	23	27	50	34	0	0	0	0	1	0	0	1	0	0	37	23	1	0	34	67	35	39	0	0	0	0
ACICU_01135	280	79	80	271	357	335	472	318	442	303	150	111	547	443	455	619	286	452	32	13	136	210	473	316	1175	892	0	2	0	16	1	1	1	4	2	1	410	413	2	0	608	531	783	248	0	2	4	0
ACICU_01136	156	76	56	158	252	216	235	181	259	203	127	80	307	252	285	451	211	307	21	26	138	164	277	165	635	548	0	1	0	2	0	4	0	1	1	0	259	242	0	0	528	308	757	207	2	2	2	0
ACICU_01137	145	78	139	152	2	1	0	0	1	0	2	0	0	0	1	0	1	1	8	0	0	2	2	0	6	1	0	0	0	0	0	0	0	0	0	0	2	0	1	0	2	0	2	0	0	0	0	0
ACICU_01138	217	140	124	157	0	0	0	0	0	0	0	0	0	0	0	0	0	0	0	0	0	0	0	0	0	0	0	0	0	0	0	0	0	0	0	0	0	0	0	0	0	0	0	0	0	0	0	0
ACICU_01139	15	17	24	15	10	18	22	22	30	20	14	23	31	13	12	22	12	22	6	15	60	71	15	19	45	40	3	1	1	5	2	6	1	6	8	6	28	23	2	6	0	17	17	12	4	9	32	9
ACICU_01140	0	0	1	0	13	7	3	8	7	11	16	9	9	1	7	6	8	5	7	13	7	13	10	6	8	6	0	0	0	0	0	0	0	0	0	0	3	5	14	23	9	4	17	11	3	19	9	9
ACICU_01141	0	0	0	0	10	14	10	14	13	10	14	22	15	10	21	15	12	5	36	30	17	3	13	12	30	20	0	0	0	0	0	0	0	0	0	0	23	10	29	45	20	16	37	23	22	39	28	26
ACICU_01142	0	0	1	0	10	11	13	12	9	11	5	9	7	10	18	7	4	17	6	7	6	5	10	2	8	18	0	0	0	0	0	0	0	0	0	0	12	6	9	9	9	10	7	15	6	13	9	2
ACICU_01143	0	0	1	0	10	8	7	8	8	4	9	10	4	2	5	1	2	5	5	7	9	9	14	1	5	7	0	0	0	1	0	0	0	0	0	0	4	5	13	13	8	12	6	14	7	7	8	7
ACICU_01144	0	0	0	0	14	17	27	9	23	16	10	14	21	21	9	26	22	12	27	12	26	9	16	22	26	12	0	0	0	0	0	0	0	0	0	0	19	12	33	37	21	33	31	38	13	19	28	22
ACICU_01145	44	11	12	13	40	37	34	31	44	33	35	38	34	21	25	26	25	30	51	31	67	56	23	38	53	37	0	0	0	0	0	0	0	0	0	0	30	31	57	71	51	53	56	58	61	129	111	73
ACICU_01146	455	176	142	275	160	90	450	196	649	248	173	179	238	195	454	599	141	189	194	278	315	233	154	136	169	84	0	0	0	8	0	4	1	0	1	3	272	186	654	655	234	431	406	286	130	210	215	149
ACICU_01147	350	151	165	133	212	166	166	196	244	155	330	365	151	180	147	163	118	169	189	220	375	290	157	159	207	163	0	0	0	4	0	6	0	0	0	0	141	109	166	153	183	151	305	150	88	176	136	162
ACICU_01148	714	323	389	322	358	307	388	338	559	386	899	731	354	325	349	368	283	489	406	513	965	896	390	357	398	330	0	2	0	9	1	4	0	0	1	1	374	313	486	646	647	451	599	400	292	743	388	472
ACICU_01149	110	101	39	86	51	28	108	37	84	51	73	72	60	72	92	116	49	60	157	48	136	75	73	104	49	51	40	33	40	22	12	28	31	32	13	57	108	95	148	201	132	88	193	130	94	91	97	129
ACICU_01150	2851	1299	858	895	589	523	894	388	712	586	867	881	583	530	865	1091	567	717	1092	351	2143	838	669	1045	584	499	691	442	865	503	574	588	552	635	547	513	696	660	1752	1363	1295	1004	2480	1440	854	1232	1003	1293
ACICU_01151	275	229	212	224	324	228	321	229	369	281	289	305	274	256	303	444	193	388	214	162	392	305	297	377	381	266	322	207	271	258	234	199	270	266	355	373	330	230	319	285	293	273	386	363	127	227	296	250
ACICU_01152	243	50	134	68	114	107	45	80	67	49	105	128	44	65	60	63	73	80	55	236	103	65	79	51	74	119	57	39	59	135	53	28	53	50	107	40	56	32	70	79	76	162	103	66	46	89	60	43
ACICU_01153	4890	3002	2112	3040	3020	2344	4300	2605	4516	3114	2401	2559	3147	3226	3814	3748	2152	3805	1941	1448	4326	2487	2729	3548	4578	4189	2745	1637	3989	2835	2588	2751	2845	3415	3519	4481	3236	3145	5854	3336	2887	2874	3226	3114	1337	2505	2529	2521
ACICU_01154	3282	2088	1880	1853	2512	2004	2522	2207	2956	2319	3035	3282	2053	2380	2634	2600	1444	2498	1835	1775	3449	2803	2221	2177	3164	2615	2298	1650	2763	2626	2089	2036	2283	1619	3022	2646	2377	1942	2347	1821	2359	2654	3023	2746	1187	1503	1944	1619
ACICU_01155	290	216	179	224	143	152	243	148	272	186	154	188	160	194	207	252	139	180	197	180	231	167	168	184	221	185	186	144	244	157	124	159	171	202	259	208	231	180	410	345	208	262	268	203	140	182	157	131
ACICU_01156	2404	1253	990	1271	1363	1107	1172	1068	1529	1090	2521	2341	1267	1206	1463	1464	1187	1385	2318	2270	3257	2094	1287	1354	1596	1282	1760	1066	2251	2391	1589	1226	1524	1630	4011	2405	1155	837	1813	1233	1717	1813	2363	1621	912	1486	1179	1284
ACICU_01157	4856	4677	2373	3145	3773	2393	4198	2497	5363	3379	4203	4612	3336	3079	3569	5330	2034	3742	2949	1823	6180	4947	3214	4007	5429	3134	4817	3765	6006	3931	3768	5634	4092	3950	9135	9269	3563	3079	4202	2544	3590	2734	4060	3564	1633	2524	4127	2944
ACICU_01158	113	29	34	50	23	9	26	21	23	14	21	34	37	20	22	22	21	20	134	92	42	59	18	19	39	24	47	20	33	50	25	27	23	49	24	19	14	16	70	67	35	41	53	45	31	51	57	46
ACICU_01159	1073	692	960	628	345	320	288	321	337	290	774	677	349	338	296	388	253	457	625	658	670	770	340	264	454	403	874	578	532	462	302	327	385	228	589	416	427	270	436	550	559	626	734	879	508	1107	891	584
ACICU_01160	1088	440	407	238	270	175	239	234	178	181	410	331	323	319	170	145	232	336	805	562	547	377	248	171	284	353	490	413	247	334	167	195	327	280	361	208	350	306	388	590	322	310	677	473	532	1130	600	550
ACICU_01161	1624	789	695	636	1455	1155	2546	1252	2968	1942	606	725	1501	1669	1440	1706	1090	1288	2141	1292	1408	705	1578	2259	3325	2693	740	429	1167	919	571	670	711	884	844	703	3296	2653	3024	1843	1020	1568	2557	1851	710	907	685	526
ACICU_01162	407	359	172	295	840	483	1061	518	1264	972	278	257	738	896	647	624	483	673	610	578	531	348	839	865	978	778	260	233	348	310	285	227	332	344	235	302	982	764	1031	1027	576	581	695	682	147	195	328	182
ACICU_01163	36	12	24	12	10	5	7	8	5	6	9	15	5	1	9	5	6	11	41	60	27	10	7	7	6	5	31	11	18	17	14	10	16	12	3	10	9	5	16	13	16	15	16	28	18	44	21	14
ACICU_01164	146	178	144	185	76	63	89	50	103	86	96	97	80	82	93	120	53	116	268	214	141	118	106	125	116	84	137	106	132	88	47	97	139	133	67	69	139	125	221	182	115	105	122	195	109	144	149	104
ACICU_01165	32267	19814	17720	15636	4562	3980	5081	4311	5492	5040	5942	6232	11280	8598	4282	8845	4113	6002	18528	23837	10433	12341	4393	5370	17085	10274	9381	6238	7118	4973	6239	9165	10551	7227	6922	3895	10292	8000	23223	16347	18762	10528	21792	16448	9720	17929	19632	15001
ACICU_01166	232	85	102	79	77	43	56	36	93	49	69	68	67	62	55	57	62	67	235	284	90	64	69	55	56	50	81	62	91	82	37	37	87	80	63	45	80	65	228	219	87	120	122	114	95	227	130	84
ACICU_01167	75	45	44	71	39	40	45	36	75	62	38	27	48	44	53	68	25	53	83	143	47	50	42	43	51	27	71	48	83	76	29	48	51	44	47	49	71	43	85	101	65	62	79	44	40	105	88	52
ACICU_01168	1049	928	632	852	1116	773	1087	779	1571	1093	1286	1170	1015	910	1213	1370	660	1089	2227	1199	1587	1216	1147	1360	1074	772	1012	812	1027	948	759	725	715	705	1233	1100	1000	827	1304	1027	1524	1007	1637	1253	519	551	722	622
ACICU_01169	32	32	9	35	11	8	20	15	16	13	16	12	11	11	22	17	16	14	61	37	34	13	13	13	15	9	11	7	24	8	11	7	7	26	12	17	10	11	45	22	32	13	32	38	9	21	28	11
ACICU_01170	888	688	453	646	556	544	828	408	1075	767	949	848	840	723	976	998	508	868	1373	827	1425	977	716	826	862	678	653	448	921	677	599	592	690	791	803	976	818	723	1808	1043	1107	917	1527	1250	595	723	681	691
ACICU_01171	508	293	248	230	370	283	378	314	546	408	408	423	397	397	434	508	258	477	412	405	538	391	382	402	526	414	387	244	405	354	292	351	319	308	455	453	388	377	505	414	457	442	573	427	198	344	386	284
ACICU_01172	2578	1702	1276	909	588	310	733	384	579	470	1612	1369	465	497	793	1272	461	865	4195	3226	2197	1868	469	489	875	365	2041	1654	2863	2066	1138	1814	1727	1229	678	701	2529	2107	1430	1238	1040	1222	1925	1546	64	94	75	57
ACICU_01173	91	51	51	46	46	31	43	41	59	49	54	60	61	53	38	54	34	57	126	156	79	71	42	22	95	43	68	44	56	75	27	29	45	46	52	32	67	44	79	65	68	67	85	50	36	103	71	55
ACICU_01174	416	315	266	294	351	272	403	260	490	339	334	344	421	354	349	421	252	408	839	749	362	384	356	311	436	400	504	422	387	456	250	346	344	333	481	425	476	399	570	690	429	527	526	451	498	514	523	381
ACICU_01175	473	273	272	199	218	206	238	164	328	204	781	727	318	284	297	386	215	265	973	978	735	610	249	331	319	311	363	192	333	348	245	222	236	264	441	364	309	213	461	375	410	570	607	464	293	484	255	351
ACICU_01176	48	24	20	20	30	15	18	16	32	29	23	29	23	27	25	29	19	29	50	71	36	29	28	15	20	20	24	22	28	19	14	10	14	30	28	25	16	11	32	33	54	36	59	45	19	44	31	50
ACICU_01177	2688	1280	1372	970	627	475	555	367	447	354	1495	915	512	351	588	733	499	593	4760	1940	1263	1056	679	455	486	496	990	632	712	634	442	323	528	549	916	565	747	693	911	832	1034	792	1845	1332	1088	2591	1255	1549
ACICU_01178	2405	2090	4449	2600	2717	1862	1725	1775	1807	1527	3367	3282	1375	1513	2124	2622	1528	3154	4293	5621	2220	3015	2312	2423	1509	1379	4617	3735	2427	3293	2046	2434	3156	2984	2315	1848	3227	1900	2636	4097	2583	4026	2735	4080	3868	6247	5369	2952
ACICU_01179	677	311	270	345	413	281	559	294	574	399	1261	1283	377	411	386	525	376	507	926	838	749	599	431	501	501	401	480	297	407	320	261	388	337	341	346	375	391	339	625	428	316	459	702	584	326	700	485	308
ACICU_01180	28	7	27	13	11	8	8	12	4	11	15	11	6	12	12	7	13	13	53	121	19	13	9	10	19	8	18	7	9	9	11	3	6	14	13	8	7	9	15	26	22	18	18	21	5	53	10	22
ACICU_01181	284	153	148	125	123	62	77	70	118	66	187	135	71	79	94	77	89	138	1130	1106	286	217	103	84	95	95	254	165	128	117	55	65	88	72	136	88	109	77	172	211	253	204	276	269	199	429	288	213
ACICU_01182	56	42	35	29	23	28	23	16	11	16	17	15	17	16	23	25	10	32	100	106	51	25	29	22	6	16	59	17	39	42	12	11	22	23	13	23	20	18	47	40	41	37	40	48	25	44	43	35
ACICU_01183	17537	10495	12573	9242	6093	4602	3554	4340	5615	4341	8653	8648	4725	4913	3764	5144	3666	5841	16811	17570	6551	7011	5428	4634	10142	6457	5305	3623	4425	4949	3799	4827	4933	3970	4993	2830	6732	5569	12373	9745	9062	10355	12096	11169	6589	11762	10629	7651
ACICU_01184	6426	3689	3567	3889	3024	2296	2953	2383	3257	2630	3234	2852	3234	2884	2740	3235	2357	3377	7437	6375	5335	3737	2736	2702	4097	3544	3728	2541	3502	2741	2155	2387	2878	3018	3988	3006	2944	2492	4085	3818	4065	3439	5536	3887	2391	4170	3419	3122
ACICU_01185	953	512	616	537	741	488	520	573	671	500	587	723	561	586	572	558	490	723	997	1423	808	659	601	551	876	768	680	370	585	618	445	523	489	553	866	556	538	424	758	912	627	897	963	701	408	631	504	471
ACICU_01186	36	9	10	12	26	12	14	7	14	12	16	10	17	13	18	13	8	16	29	58	32	15	19	18	14	13	19	6	21	16	8	9	16	16	16	8	16	11	39	38	24	31	23	15	11	32	17	12
ACICU_01187	17	2	8	17	9	4	8	9	4	9	10	5	9	5	7	9	9	4	23	17	13	12	11	6	10	6	7	4	8	10	2	2	3	7	7	9	6	9	12	16	5	15	12	11	10	14	5	3
ACICU_01188	35	22	29	24	11	22	12	11	24	12	177	169	17	24	14	15	11	13	298	289	125	118	14	17	25	25	17	16	19	21	16	10	11	8	19	21	16	13	23	32	22	27	29	18	23	17	25	17
ACICU_01189	35	24	21	23	14	7	23	16	19	18	423	455	21	6	12	24	18	22	741	1561	400	398	14	26	21	16	19	11	30	12	20	12	20	15	12	11	38	23	39	21	29	18	25	28	17	15	26	17
ACICU_01190	37	36	26	31	34	22	18	20	16	16	27	19	21	18	25	21	17	36	27	44	39	22	17	17	43	26	29	22	49	40	33	21	22	10	19	10	27	28	57	30	52	51	36	34	16	30	28	39
ACICU_01191	45	17	17	38	18	13	18	12	23	11	24	19	17	15	13	33	12	9	35	30	30	13	4	19	57	20	35	10	49	34	24	20	8	11	10	5	25	30	50	20	39	35	34	30	14	53	28	34
ACICU_01192	138	81	89	189	82	60	80	65	83	58	73	82	53	53	73	113	48	93	145	222	140	77	70	94	121	79	187	61	203	139	84	81	66	111	41	31	179	81	222	158	146	173	121	125	102	166	123	86
ACICU_01193	220	92	80	113	209	154	182	163	295	275	56	46	124	160	167	192	215	385	115	81	126	93	324	264	160	136	114	60	107	74	73	59	76	139	208	134	115	88	109	128	70	93	116	95	40	97	83	78
ACICU_01194	85	24	71	25	183	151	122	166	251	188	45	33	100	141	102	122	161	368	40	101	37	37	229	172	90	107	53	42	66	100	71	43	63	102	193	77	77	49	38	42	29	53	45	37	38	101	26	41
ACICU_01195	489	252	226	273	623	561	1063	709	1787	1527	156	177	815	960	694	1192	789	2259	259	196	393	314	1384	1376	625	541	330	412	589	345	523	699	783	988	1145	683	525	365	397	290	295	232	294	274	166	312	330	222
ACICU_01196	77	11	21	18	20	23	17	17	52	37	23	17	22	19	28	22	30	57	23	56	38	21	43	21	10	23	24	8	27	28	13	23	16	26	28	13	27	14	36	30	19	35	40	35	14	41	30	20
ACICU_01197	299	84	91	106	91	59	208	91	242	221	107	67	124	135	168	159	149	149	176	116	294	94	159	151	143	133	120	90	214	129	94	99	161	239	172	141	120	93	368	162	180	137	293	200	59	241	153	221
ACICU_01198	9010	8130	5505	4646	3154	1501	1240	493	1178	807	5192	6195	780	547	2090	3191	3281	3883	31373	24457	11022	4752	2903	4448	953	535	17596	9865	7687	4706	3258	6293	6432	6974	1407	1799	3308	1684	10662	12728	6605	6672	11394	14324	24817	17564	14635	8866
ACICU_01199	2988	950	1009	918	176	100	86	102	110	112	136	143	112	99	90	109	142	172	241	771	693	271	117	105	77	89	299	95	216	234	74	39	97	214	75	68	152	74	681	626	1125	1617	1314	1407	251	513	337	231
ACICU_01200	56	25	28	32	119	138	100	71	157	89	191	209	95	114	150	134	112	158	158	181	224	166	150	182	96	119	321	228	198	134	81	74	95	200	80	130	207	148	192	204	212	208	231	218	135	232	150	107
ACICU_01201	315	105	118	89	261	185	181	143	303	169	404	462	151	111	312	287	234	241	556	445	631	352	245	248	153	165	487	290	393	498	134	104	181	246	183	187	278	254	370	398	462	530	751	489	501	748	303	343
ACICU_01202	3	4	5	5	0	4	2	3	5	2	0	3	1	2	0	1	4	6	3	15	3	1	0	2	3	2	1	0	1	2	0	6	0	2	1	0	2	3	3	3	4	9	2	4	2	8	3	3
ACICU_01203	270	199	191	259	176	121	194	113	191	173	137	104	160	146	158	253	133	193	255	267	159	147	134	230	275	155	294	165	221	205	120	147	158	231	126	103	211	173	225	336	246	281	313	224	166	256	209	172
ACICU_01204	3	0	2	0	138	223	40	186	79	69	84	109	29	58	38	37	75	119	15	122	28	35	93	46	44	35	20	9	18	82	25	23	20	16	64	20	35	22	35	45	29	204	30	32	12	43	6	8
ACICU_01205	108	34	36	23	16	17	24	19	32	13	51	30	27	21	23	16	20	16	46	58	82	55	13	19	12	25	19	17	28	26	13	11	19	11	47	24	24	8	51	54	114	108	126	97	26	49	59	46
ACICU_01206	5	0	1	0	0	0	3	0	0	2	5	2	0	2	2	2	0	2	3	3	0	4	0	0	0	0	0	0	2	1	0	0	0	4	3	0	0	2	0	0	7	16	5	6	0	4	2	2
ACICU_01207	7	8	3	0	2	0	3	1	3	1	1	3	8	3	2	1	3	5	3	4	6	4	4	3	9	2	9	5	2	0	0	0	1	2	2	7	1	2	5	0	38	13	14	8	2	4	12	4
ACICU_01208	70	32	20	23	36	23	45	24	49	30	19	23	21	27	36	30	28	20	53	33	58	23	20	28	33	28	34	13	52	34	24	24	23	30	23	25	37	17	38	37	60	33	61	60	21	35	40	40
ACICU_01209	40	13	30	29	29	23	29	42	44	27	56	51	29	17	35	39	26	22	34	45	55	56	29	21	11	24	36	12	24	26	11	25	18	33	41	19	23	20	50	38	46	31	75	44	7	32	20	8
ACICU_01210	186	13	59	36	186	218	59	140	90	56	225	196	23	23	76	34	163	82	108	276	129	108	197	81	1	7	26	18	29	55	23	15	18	29	92	9	49	15	46	113	82	237	225	104	7	44	9	9
ACICU_01211	24	3	10	15	25	18	22	18	27	9	11	21	14	9	20	12	13	16	22	40	30	14	18	15	3	3	6	12	17	17	7	15	9	7	36	16	13	4	24	22	17	47	32	20	12	14	6	4
ACICU_01212	9	0	1	0	279	171	185	157	349	177	470	500	96	99	323	261	957	1094	601	395	643	488	307	242	64	25	276	244	300	317	223	187	229	273	524	456	181	98	287	261	401	436	447	306	161	185	159	100
ACICU_01213	0	0	0	0	1	7	1	0	4	2	2	5	2	2	0	3	35	44	2	14	4	5	3	4	3	0	1	1	0	0	1	0	1	3	2	4	1	0	3	9	3	13	1	3	1	2	0	0
ACICU_01214	22	5	18	5	701	486	180	179	170	92	1044	885	46	46	268	197	677	490	1785	2147	1545	689	467	407	82	64	704	298	457	462	177	173	325	371	135	80	189	95	774	621	584	918	1318	1277	351	2108	448	634
ACICU_01215	124	61	137	59	104	68	6	17	11	23	232	256	4	5	113	105	152	125	1370	426	461	141	74	155	10	7	445	228	218	195	77	48	224	208	31	47	158	40	212	231	185	207	509	615	368	485	141	198
ACICU_01216	267	135	159	179	235	133	41	38	47	50	619	669	17	18	148	167	189	200	1809	1108	875	450	159	212	14	13	651	334	284	267	167	133	286	211	77	68	201	90	313	273	525	465	931	1043	565	1177	387	521
ACICU_01217	14	4	8	8	23	18	13	8	10	5	27	33	16	16	15	17	16	19	43	21	40	27	19	23	11	9	42	21	25	10	11	3	19	19	15	17	18	12	31	21	38	44	52	59	18	25	26	20
ACICU_01218	15	10	10	6	3	4	8	4	8	5	7	6	5	3	5	0	1	2	11	20	18	7	5	2	11	3	24	3	12	5	2	4	6	12	12	6	8	7	10	13	37	35	29	70	4	13	15	16
ACICU_01219	5	3	8	3	4	3	0	1	1	4	11	13	2	1	2	4	3	5	9	20	12	8	4	2	5	3	5	1	0	4	1	0	1	5	2	1	0	1	9	3	15	19	5	11	4	14	4	5
ACICU_01220	4	0	0	1	4	4	0	5	3	1	5	6	2	0	2	5	4	4	3	7	2	2	3	1	5	4	5	0	1	1	0	0	0	1	3	1	2	1	4	2	4	12	4	5	2	5	4	1
ACICU_01221	667	253	905	376	374	266	33	27	32	13	1309	2090	9	11	131	139	336	382	5994	5914	2162	830	244	362	9	9	1399	450	485	411	473	355	517	499	68	80	252	55	565	873	854	1500	1496	2390	1344	2325	411	532
ACICU_01222	467	353	1150	735	218	121	30	18	32	30	935	1306	45	14	49	187	171	223	3234	3135	1737	688	133	197	49	21	990	208	283	84	135	408	344	173	78	67	181	106	1234	717	1649	433	1188	2489	364	2042	645	397
ACICU_01223	0	0	0	0	0	0	0	0	0	0	0	0	0	0	0	0	0	0	0	2	0	0	0	0	0	0	1	0	0	0	0	0	0	0	0	0	0	0	0	0	0	1	0	0	0	0	0	0
ACICU_01224	2721	1301	1199	1112	1184	928	1544	1129	1751	1388	1716	1631	1450	1357	1394	1353	988	1410	1784	1494	2419	1606	1172	1142	1430	1444	925	695	1213	1387	989	831	984	1067	1569	1084	1192	927	1701	1603	1606	1657	3002	1682	896	1454	1040	1210
ACICU_01225	1503	845	721	847	735	545	850	613	1154	789	974	916	795	737	895	933	619	898	1269	1059	1270	965	783	820	1089	727	902	551	829	764	560	583	694	762	825	774	823	625	1490	1160	1060	1005	1471	1176	706	1201	808	686
ACICU_01226	653	446	400	419	385	323	508	300	651	501	422	431	521	514	444	606	254	432	453	412	616	472	392	536	673	525	510	341	443	375	327	442	463	430	527	359	510	387	680	356	580	495	659	572	205	586	458	454
ACICU_01227	538	147	249	120	161	94	112	125	120	88	195	251	126	101	106	96	126	145	315	507	276	203	116	81	116	150	135	79	104	149	80	67	88	126	139	100	118	72	220	340	177	246	324	219	212	423	181	173
ACICU_01228	1784	1380	1254	1308	1168	781	1707	982	1379	1075	921	892	1495	1337	1398	1644	1039	1546	1147	1187	1210	1092	1107	1411	1999	1401	1850	1242	1618	1404	1165	1266	1466	1995	1639	1491	1534	1366	1995	1994	1181	1376	1643	1526	1039	1420	1631	1132
ACICU_01229	2794	1756	1152	1438	1005	806	1198	697	1201	1025	1089	977	1209	1169	1107	1102	717	1177	1221	824	1779	1421	1030	1012	1359	1228	1265	978	1197	1103	751	757	1143	1195	1237	1089	1295	963	2214	2107	1583	1166	2070	1669	1319	1645	1787	1532
ACICU_01230	631	357	388	334	704	595	715	517	918	661	794	694	654	695	1056	1022	455	804	765	504	897	767	739	706	731	623	807	603	885	898	615	547	669	568	903	787	958	869	948	926	894	1030	1323	1063	723	875	1046	820
ACICU_01231	823	491	469	387	952	713	1222	789	1188	865	1059	1004	890	961	1410	1357	701	1071	879	723	1110	917	937	828	857	885	961	888	1325	977	878	883	778	771	1173	1027	1190	1255	1216	1461	1295	1266	1853	1174	1002	1347	1543	1202
ACICU_01232	262	125	165	80	373	222	336	260	377	276	265	185	302	277	397	506	203	362	162	189	272	234	259	299	330	243	300	196	315	356	233	296	187	288	299	349	382	357	303	397	375	398	390	301	226	535	422	325
ACICU_01233	120	108	93	87	98	58	92	81	112	68	88	70	129	91	83	95	56	82	54	62	104	74	60	65	110	108	78	78	86	65	38	57	76	59	131	81	76	64	134	75	131	76	107	92	35	89	113	97
ACICU_01234	84	83	66	50	18	29	50	16	51	41	49	37	53	33	29	68	18	41	39	23	76	62	22	36	47	25	34	26	49	25	17	21	27	31	53	45	29	37	69	46	75	32	74	26	23	70	47	72
ACICU_01235	4392	2383	2042	1671	1282	703	1095	515	900	829	2233	1808	821	690	1032	1082	1265	1440	5059	2761	4001	2115	1089	1325	695	608	1945	1363	1280	861	792	668	1028	1284	1031	989	1010	726	2402	1988	2490	1684	4963	3395	1997	5162	2791	3074
ACICU_01236	401	361	212	318	320	218	429	210	451	315	254	272	560	430	395	543	234	458	498	235	472	324	384	534	585	451	466	403	524	389	278	246	339	505	507	568	546	436	508	725	517	376	705	536	367	387	298	478
ACICU_01237	1351	762	512	583	577	391	525	384	686	478	1317	1137	415	367	726	766	553	769	2201	1402	1726	1253	615	581	695	483	1479	835	917	976	577	471	796	819	1033	625	734	554	762	653	595	704	1448	1115	817	1548	814	811
ACICU_01238	262	103	141	113	81	57	64	51	108	76	147	107	78	76	84	85	71	67	234	192	188	119	69	56	95	107	70	65	103	139	27	14	60	132	117	72	97	85	211	262	118	184	281	207	182	220	118	108
ACICU_01239	1188	712	522	635	688	433	873	535	1084	753	661	576	629	670	949	983	572	971	692	464	752	604	798	727	955	687	676	519	753	669	554	442	684	871	805	832	878	690	1106	1381	850	1016	1327	987	799	1025	771	634
ACICU_01240	1549	1008	886	987	922	788	1252	777	1281	964	970	932	1003	898	1295	1424	793	1238	1321	1013	1439	979	906	1102	1645	1235	1458	906	1512	1211	901	923	1123	1221	1262	1075	1465	1089	1753	1446	1285	1326	1786	1522	1005	1202	1062	1066
ACICU_01241	1	1	0	0	1	3	0	2	2	0	3	0	0	2	0	1	2	1	0	1	1	0	2	0	1	1	1	0	0	2	0	0	1	2	1	0	0	2	3	0	0	2	3	1	0	5	1	0
ACICU_01242	1	1	2	0	0	1	0	2	0	0	2	2	0	0	1	0	0	1	1	1	0	1	0	0	5	2	0	0	1	0	1	0	3	1	2	0	1	0	0	0	0	1	0	1	0	3	0	1
ACICU_01243	0	0	0	1	0	0	0	1	0	0	0	2	1	0	1	0	1	0	1	1	0	0	1	0	1	0	0	1	2	0	0	0	1	0	2	0	0	1	0	0	0	4	1	3	0	2	1	3
ACICU_01244	74	60	45	53	1	0	0	0	0	0	0	0	1	1	0	0	0	0	2	0	0	0	0	0	0	0	0	0	0	0	0	0	0	0	0	0	0	0	0	0	0	0	0	1	0	0	0	0
ACICU_01245	27	43	13	37	0	0	0	0	0	0	0	0	0	0	0	0	0	0	1	0	0	0	0	0	0	0	0	0	0	0	0	0	0	0	0	0	0	0	0	0	0	0	0	0	0	0	0	0
ACICU_01246	5	4	11	9	4	5	5	7	6	4	6	2	3	2	1	8	4	9	7	12	3	6	4	4	5	8	11	4	4	6	2	5	3	5	9	3	11	5	11	9	2	11	2	5	4	9	2	4
ACICU_01247	10	4	9	2	2	5	5	2	5	6	7	5	6	3	5	5	1	6	12	9	15	7	1	4	6	4	11	4	7	16	6	1	2	8	4	4	6	3	8	13	18	9	14	19	0	8	12	16
ACICU_01248	97	49	40	53	56	31	74	43	58	52	64	39	57	59	77	70	44	58	74	56	101	62	59	76	40	24	58	46	57	35	37	29	40	83	73	64	58	47	151	169	135	91	121	86	44	86	41	36
ACICU_01249	281	132	130	168	367	256	230	213	275	200	259	238	157	146	242	203	213	386	204	280	254	184	392	312	222	135	245	135	196	218	130	86	141	164	353	181	223	168	220	299	283	249	347	268	91	199	91	115
ACICU_01250	2	2	2	0	0	2	1	0	4	0	1	1	2	0	1	0	2	3	1	3	0	1	4	0	5	1	1	3	7	4	0	1	2	1	1	4	1	1	1	1	1	3	1	0	1	1	0	1
ACICU_01251	5	3	0	2	2	1	2	1	3	4	5	2	2	2	1	4	2	4	1	2	2	2	1	1	0	1	4	1	6	2	0	1	0	1	5	1	3	2	2	2	1	6	6	6	0	3	3	1
ACICU_01252	36	22	14	36	9	9	14	10	17	13	8	7	15	18	12	8	8	6	30	11	34	41	10	12	19	8	30	20	19	18	9	5	12	13	9	22	12	8	16	22	200	113	298	212	21	27	35	32
ACICU_01253	225	157	148	191	13	12	163	37	107	98	85	62	107	120	129	126	34	39	363	143	259	162	23	29	55	65	63	61	93	65	93	71	92	68	114	112	58	60	32	62	48	38	100	69	95	97	106	84
ACICU_01254	75	29	32	34	39	7	21	17	25	29	42	34	20	19	17	26	13	25	143	97	81	53	25	26	39	15	39	21	38	36	20	23	20	20	35	22	22	11	57	82	47	54	83	56	54	66	27	36
ACICU_01255	19	12	16	14	18	20	9	22	16	10	24	22	14	17	21	34	16	20	34	36	37	17	21	15	14	17	23	9	23	24	6	5	10	8	21	23	11	7	34	31	28	21	41	30	18	26	12	20
ACICU_01256	223	122	128	102	102	83	79	53	80	60	88	72	66	48	97	100	46	71	119	108	96	69	95	68	85	78	105	72	85	87	47	44	48	54	84	86	82	58	104	68	129	74	167	101	36	179	125	147
ACICU_01257	209	25	66	35	92	87	64	85	115	69	336	260	64	48	107	119	130	93	391	769	392	243	104	98	41	46	67	73	66	45	38	46	50	76	66	40	61	33	139	212	202	267	581	242	67	306	72	93
ACICU_01258	19	15	13	23	35	19	23	17	49	30	24	22	19	11	40	52	25	63	46	33	40	22	39	41	18	6	44	24	31	26	14	1	15	34	32	20	22	13	21	24	24	18	31	36	20	35	12	14
ACICU_01259	76	11	26	19	17	6	5	4	12	3	25	21	10	9	6	6	13	9	29	41	26	15	13	3	5	5	19	8	19	15	5	7	5	8	14	0	9	7	20	29	19	35	49	29	7	36	8	16
ACICU_01260	185	95	138	131	71	57	113	101	112	81	131	89	94	95	133	132	64	92	121	84	175	131	84	65	32	31	125	124	97	96	80	45	114	105	142	157	105	100	134	167	143	172	248	170	73	87	85	71
ACICU_01261	1911	1161	2004	1582	416	359	361	372	506	452	1453	1599	329	386	678	980	467	780	1362	1240	1884	1374	405	413	304	213	963	620	866	917	610	724	830	840	701	491	572	395	1815	1630	1671	1535	2187	1909	336	793	616	541
ACICU_01262	4506	3007	4546	4859	876	634	965	734	1014	742	848	807	663	733	4491	4698	2083	3346	989	771	1198	958	707	728	998	716	3576	2838	3704	2869	2905	2588	2864	3544	3191	3059	954	793	4203	4145	4258	3668	4935	4219	531	1001	892	775
ACICU_01263	632	202	238	144	57	57	54	63	49	32	86	171	51	42	154	159	159	141	79	99	123	150	35	25	63	65	139	54	106	154	101	123	95	92	206	102	62	49	217	337	149	272	391	237	98	136	146	57
ACICU_01264	161	108	147	261	72	46	65	63	100	83	64	38	51	63	263	235	100	119	74	57	97	65	53	49	53	36	132	98	182	152	103	73	121	160	172	135	51	48	153	127	169	178	163	140	61	100	64	52
ACICU_01265	200	121	133	180	93	72	70	89	95	77	94	100	86	79	91	118	56	92	86	88	141	116	71	57	145	89	95	63	140	69	52	84	68	54	103	54	72	67	140	99	139	119	154	115	71	140	93	82
ACICU_01266	1168	630	2316	1857	441	474	1057	705	797	739	1879	1637	1516	1295	951	1319	399	722	1320	783	1915	1530	363	582	3095	3371	2263	1506	3007	1473	546	751	987	861	643	508	1229	883	1868	1107	912	707	1410	1373	1135	2805	2443	2314
ACICU_01267	875	366	1457	943	234	322	473	320	398	371	1068	920	777	724	552	664	237	481	815	398	1107	992	180	357	1502	1782	1204	881	1450	745	318	413	559	469	336	327	749	440	1026	1249	622	534	923	909	1006	2276	1480	1482
ACICU_01268	944	649	1481	1438	316	302	928	345	629	501	985	950	1025	851	699	1180	281	570	1018	374	1486	906	236	580	3350	2210	2112	1300	2431	1194	458	894	776	663	397	351	1215	986	2078	1631	689	476	1258	1083	1579	1997	2379	1970
ACICU_01269	1356	662	2019	1886	315	325	602	391	543	405	1193	1212	634	716	635	693	261	549	1127	455	1510	818	209	336	2362	2077	1193	617	1831	1310	408	392	732	468	380	267	877	678	1887	1645	685	701	1203	1144	2187	2493	2035	1998
ACICU_01270	905	556	1649	1281	284	300	527	312	418	329	812	907	534	622	590	662	218	501	700	367	952	709	187	281	2558	1909	1155	634	1350	1015	357	428	571	386	340	321	729	486	1066	950	556	570	862	945	1480	1853	1720	1394
ACICU_01271	1855	1060	3598	3140	780	979	1445	1040	1175	1106	1838	1880	1370	1630	1696	1913	638	1333	1120	697	2019	1440	603	874	4587	4277	2583	1671	2783	1738	912	1159	1472	962	874	671	1786	1201	2583	2478	1226	1253	1926	2213	3011	3984	3719	2916
ACICU_01272	150	82	93	117	22	17	19	24	23	21	73	65	46	30	38	37	18	24	64	60	114	67	23	26	64	37	69	70	94	55	32	21	52	45	186	150	31	23	56	58	46	27	39	43	46	84	78	58
ACICU_01273	108	120	94	193	52	29	74	52	115	75	100	62	85	36	95	154	40	60	72	38	109	123	57	60	84	33	86	98	106	74	39	65	54	97	150	170	74	69	132	86	158	42	128	92	47	80	82	112
ACICU_01274	33	8	17	21	13	11	22	11	17	7	13	12	10	3	13	9	4	8	13	12	25	16	13	18	9	3	19	14	17	19	3	6	3	12	20	12	9	9	16	18	12	17	21	18	8	14	6	11
ACICU_01275	11	5	3	6	0	1	3	4	0	3	8	8	0	2	2	1	1	3	1	0	13	19	2	4	4	1	3	1	5	3	2	2	3	1	2	4	2	0	2	1	1	6	5	3	2	14	4	3
ACICU_01276	20	11	7	3	3	5	6	2	3	0	7	2	1	3	2	0	1	4	9	25	17	15	2	4	1	0	12	8	19	5	3	3	3	6	5	7	5	4	10	6	11	14	9	12	3	8	6	3
ACICU_01277	3	0	0	0	1	1	2	2	1	1	2	2	5	2	1	1	0	8	3	0	2	0	1	0	0	1	0	0	0	0	0	0	0	0	0	0	0	2	2	2	1	2	2	1	0	5	1	0
ACICU_01278	2	0	0	1	0	1	0	2	0	1	0	3	0	0	1	1	1	1	1	3	3	1	1	0	1	1	0	0	0	0	0	0	0	0	0	0	1	1	0	4	2	2	0	1	1	0	0	1
ACICU_01279	58	37	60	32	63	77	45	85	55	48	46	56	43	49	57	61	74	70	38	99	52	54	55	53	30	62	0	1	0	0	0	0	0	0	0	0	48	32	74	97	58	109	74	65	30	55	51	31
ACICU_01280	69	86	63	50	135	97	9	8	13	13	361	460	5	7	32	59	103	144	2709	1414	616	260	60	188	17	8	0	0	0	0	0	0	0	0	0	0	85	24	425	353	284	225	365	624	328	557	287	219
ACICU_01281	6	1	2	2	7	2	5	3	3	3	4	2	5	3	0	6	4	5	11	9	11	2	2	3	11	1	0	0	0	0	0	0	0	0	0	0	0	3	9	3	5	3	4	7	1	4	3	1
ACICU_01282	3	2	0	2	0	0	0	0	0	0	1	1	2	2	1	3	1	0	1	0	1	0	1	1	1	2	0	0	0	0	0	0	0	0	0	0	1	0	1	1	2	4	0	2	0	0	3	1
ACICU_01283	51	40	32	44	36	39	44	31	55	41	31	35	34	36	36	40	26	56	51	59	81	44	47	39	62	42	0	0	0	0	0	0	0	1	0	0	44	38	67	75	56	64	42	58	30	49	52	68
ACICU_01284	51	38	60	44	39	17	28	20	47	33	50	33	38	31	52	44	31	53	49	30	49	37	22	24	39	24	0	0	0	2	0	0	0	0	0	0	48	42	37	49	36	34	58	41	12	31	26	12
ACICU_01285	4	1	5	9	7	9	1	7	5	3	7	7	3	4	2	2	2	3	1	6	4	5	1	0	2	0	0	0	0	0	0	0	0	0	0	0	3	5	6	3	5	9	3	5	1	1	5	0
ACICU_01286	13	1	8	8	3	3	4	5	6	7	14	14	8	3	4	10	8	2	7	16	7	20	4	2	12	2	0	0	0	1	0	0	0	0	0	0	3	1	11	13	6	20	14	9	1	3	3	5
ACICU_01287	0	0	0	0	0	0	1	0	2	0	0	0	0	0	0	0	0	0	0	0	0	0	0	0	0	0	0	0	0	0	0	0	0	0	0	0	0	0	0	0	0	1	1	0	0	0	0	0
ACICU_01288	2	2	2	2	5	0	2	1	6	0	2	5	1	0	0	2	3	2	8	7	4	2	3	3	6	4	0	0	0	0	0	0	0	0	0	0	4	4	6	5	4	8	4	6	0	2	2	1
ACICU_01289	23	21	12	17	17	10	14	10	14	2	9	10	19	9	11	13	8	19	21	16	30	8	14	15	22	8	0	0	0	0	0	0	0	1	0	0	13	17	23	26	22	18	26	20	11	26	15	17
ACICU_01290	26	11	25	17	20	5	12	18	26	21	19	25	20	10	18	25	8	20	21	24	29	25	27	22	17	15	1	0	0	0	0	0	0	0	0	0	18	13	25	41	15	39	30	19	12	33	22	24
ACICU_01291	20	4	10	8	13	16	13	7	14	11	16	20	10	10	27	11	6	14	23	16	22	20	13	15	8	10	0	0	0	0	0	0	0	0	0	0	18	10	17	15	22	27	29	28	8	25	21	9
ACICU_01292	15	12	13	12	23	16	21	10	26	25	14	14	19	18	24	31	11	22	24	20	32	17	16	33	22	8	0	0	0	1	0	1	0	0	0	0	25	14	16	29	22	34	20	40	7	21	15	13
ACICU_01293	89	40	64	59	49	48	41	38	43	45	71	74	29	35	43	48	56	70	80	92	66	71	47	48	29	15	0	0	0	0	0	0	0	0	0	1	31	33	65	78	56	97	79	76	38	48	31	24
ACICU_01294	314	77	113	129	28	38	47	46	58	49	275	209	41	40	80	68	69	54	125	264	264	213	41	29	46	40	0	0	0	0	0	0	0	0	0	0	54	31	146	198	124	157	234	127	60	116	47	53
ACICU_01295	1061	989	879	1260	686	555	1011	693	1526	1092	1282	1311	662	733	1459	1598	731	1204	757	746	1535	1410	836	803	759	411	0	4	1	21	1	8	1	4	1	0	1290	1000	1621	1516	1017	1355	1251	1070	568	435	658	363
ACICU_01296	1384	576	664	546	358	305	401	348	525	351	922	787	322	303	855	1021	569	752	482	497	1067	808	305	218	369	213	1	2	1	10	4	3	2	4	3	1	480	426	916	884	881	830	1489	662	218	363	295	304
ACICU_01297	2907	1939	1977	2271	1299	1130	1362	1175	1980	1380	3008	3099	1139	1180	6168	6153	3334	5533	1911	1962	3863	3149	1292	1252	1055	750	0	13	1	25	6	23	2	11	8	1	2008	1798	6215	6106	5316	5112	6242	4548	978	1281	1242	1283
ACICU_01298	1123	1021	1137	1295	1605	1366	1865	1081	1602	1203	1459	1480	1416	1558	17611	20762	8507	15491	1471	1080	1847	1711	1363	1388	1424	1178	4	41	2	47	24	48	4	23	21	18	2042	1757	11289	15457	8047	11240	13495	9141	1395	1581	1797	1026
ACICU_01299	273	133	141	161	124	97	73	46	71	48	134	165	52	61	1537	1127	892	1516	197	194	194	195	74	68	67	62	0	6	0	1	1	3	1	1	1	0	67	42	1606	1975	1449	1887	1627	1254	67	210	82	105
ACICU_01300	236	114	126	139	147	131	80	84	109	74	133	125	93	55	1951	1966	1009	1323	188	126	188	165	98	102	94	92	1	2	0	2	2	9	0	2	2	0	94	71	1197	1026	1292	1377	1632	1053	107	117	96	104
ACICU_01301	73	17	25	33	35	44	16	29	39	26	31	33	19	27	366	339	231	336	39	31	43	38	29	16	48	24	0	0	0	1	1	0	0	0	0	0	27	20	147	206	231	264	224	160	23	37	26	33
ACICU_01302	103	56	50	49	84	67	78	59	79	55	70	58	56	42	981	1062	487	673	59	62	61	65	55	35	95	74	0	1	1	4	2	5	0	0	1	2	85	80	318	439	337	401	448	277	42	71	51	42
ACICU_01303	659	362	345	430	495	385	588	396	543	436	423	422	444	402	5029	5514	2415	3436	540	341	661	449	433	349	753	532	5	6	2	25	7	8	1	3	2	1	549	567	2199	2020	2129	1775	2975	1867	276	496	520	441
ACICU_01304	79	25	30	27	37	26	41	26	32	25	42	31	32	24	251	253	164	176	39	40	57	38	30	28	42	41	0	1	0	1	0	0	0	1	1	0	35	38	177	211	171	113	252	108	21	66	48	52
ACICU_01305	15	2	9	3	29	17	24	23	22	27	25	24	23	23	166	206	97	154	23	35	29	22	34	27	43	21	0	0	0	1	0	1	0	0	0	1	45	32	79	87	93	102	109	71	16	35	31	19
ACICU_01306	3	4	2	2	4	5	4	6	8	5	7	4	3	5	33	31	12	31	6	9	4	5	2	4	5	7	0	0	0	1	0	0	0	0	0	0	6	0	17	22	22	17	29	17	1	12	8	3
ACICU_01307	828	504	765	630	254	193	402	202	280	279	368	351	234	264	1851	2100	850	1542	320	297	520	395	234	266	330	206	0	3	2	11	0	5	0	2	1	2	370	343	1394	1112	1111	1072	1933	1180	163	308	298	201
ACICU_01308	383	207	239	186	39	26	27	21	48	18	18	30	24	23	586	612	269	359	47	17	51	32	25	23	31	21	0	0	0	0	0	2	1	0	0	0	22	14	394	520	368	303	698	354	34	42	46	42
ACICU_01309	604	333	519	455	92	61	63	60	85	68	62	73	75	72	948	1014	471	750	102	65	134	77	79	66	75	86	0	0	1	0	1	2	0	0	0	0	105	64	611	802	558	626	944	584	75	93	95	77
ACICU_01310	132	55	124	112	24	13	13	22	38	17	23	17	27	22	214	221	134	201	28	37	42	23	19	19	20	23	0	0	0	0	0	1	0	0	0	1	25	20	135	158	130	199	195	132	26	38	22	31
ACICU_01311	114	49	84	59	14	14	9	14	28	8	20	17	14	10	123	127	78	105	23	23	31	26	28	25	26	13	0	0	0	1	0	0	0	0	0	1	13	7	93	144	71	115	116	101	10	24	19	14
ACICU_01312	53	34	35	45	28	12	10	14	14	6	16	9	9	11	51	103	39	53	18	22	29	24	6	8	36	15	0	0	0	0	0	0	0	0	0	0	13	20	66	49	56	56	87	51	9	26	20	10
ACICU_01313	48	30	31	28	16	24	20	24	29	20	22	25	22	17	23	43	27	31	31	39	39	38	17	29	15	22	0	0	0	0	0	0	0	0	0	0	29	25	46	52	33	59	35	59	31	44	42	27
ACICU_01314	8	4	7	6	6	5	6	4	2	9	4	5	2	4	3	7	6	3	3	4	7	7	8	13	6	5	0	0	0	0	0	0	0	0	0	0	6	3	20	15	2	15	15	7	8	14	4	11
ACICU_01315	22	9	13	18	11	8	6	3	11	4	6	17	10	9	8	10	9	11	22	12	25	13	9	10	13	7	0	0	0	0	0	0	0	0	0	0	17	5	13	16	19	14	20	25	18	28	23	30
ACICU_01316	32	22	31	21	25	23	26	19	44	28	18	17	32	21	32	40	19	48	32	34	37	22	21	45	30	32	0	0	0	1	0	0	0	0	0	0	40	18	41	44	44	33	46	48	20	49	55	28
ACICU_01317	755	484	410	514	367	237	403	267	572	399	445	353	371	315	441	509	233	405	463	287	578	488	367	348	453	319	0	1	2	6	0	1	0	2	0	0	428	340	615	589	624	479	846	596	413	646	470	372
ACICU_01318	294	156	125	124	109	44	157	106	120	112	196	125	224	137	134	151	109	97	218	126	261	134	91	67	69	72	0	0	0	5	0	0	0	0	0	0	102	95	211	156	199	178	473	266	110	176	135	162
ACICU_01319	1535	866	1796	1370	551	358	658	475	1126	666	1739	1540	468	398	900	1069	585	842	1260	790	1965	1203	435	563	291	222	0	3	0	12	1	5	0	4	0	0	711	461	1731	1692	1122	1420	2201	1844	902	1504	1291	976
ACICU_01320	3	0	1	3	8	5	2	8	8	3	12	12	3	3	10	5	14	9	3	12	7	5	8	7	3	0	0	0	0	0	0	0	0	0	0	0	5	2	19	19	12	20	19	16	7	10	7	3
ACICU_01321	23	20	21	29	60	27	52	43	62	53	47	53	50	42	48	68	41	64	91	61	96	53	43	49	69	28	110	41	109	75	24	55	65	69	77	60	53	34	131	87	123	73	108	97	53	123	76	90
ACICU_01322	308	109	269	103	316	211	73	119	155	83	865	931	86	101	89	75	207	254	837	1331	719	568	255	192	88	78	327	323	140	305	113	79	150	117	140	109	134	70	389	607	370	621	701	645	372	894	364	196
ACICU_01323	104	45	67	59	57	38	36	48	57	34	30	44	39	41	39	39	26	56	92	110	67	68	58	39	74	54	85	32	59	49	38	47	35	40	32	48	46	49	84	83	92	95	102	112	50	66	87	73
ACICU_01324	19	16	11	12	18	12	17	17	26	19	14	23	15	24	23	30	9	28	25	27	24	21	12	22	21	13	19	10	35	19	17	10	13	28	19	18	30	18	48	27	20	35	32	41	17	23	19	28
ACICU_01325	158	120	71	69	56	48	53	45	84	51	53	80	85	77	67	55	58	58	82	73	91	88	62	59	107	80	90	71	81	89	46	37	48	76	84	71	65	53	101	138	111	93	138	80	86	80	75	90
ACICU_01326	13	10	3	7	6	6	4	2	2	6	7	9	8	4	3	15	2	8	12	6	6	15	2	7	21	5	9	11	10	7	6	10	5	4	15	26	3	12	10	10	18	10	13	27	8	13	19	12
ACICU_01327	15	9	9	8	8	8	10	8	4	7	9	8	15	12	13	6	10	12	16	15	13	6	10	5	48	26	12	17	13	18	12	4	9	8	28	20	13	11	16	14	20	16	30	19	15	38	36	15
ACICU_01328	2	0	0	2	1	3	4	0	2	1	1	1	2	0	0	5	0	1	0	0	1	0	1	2	3	5	0	0	5	0	3	4	0	0	3	2	0	0	2	0	1	2	3	1	0	5	1	4
ACICU_01329	37	18	19	26	17	16	31	19	20	30	17	12	36	34	32	30	18	34	32	29	42	25	23	30	42	49	47	26	30	28	25	15	34	26	48	30	34	24	28	44	35	36	26	41	30	61	38	28
ACICU_01330	96	43	80	66	55	65	57	55	54	44	54	57	35	55	67	60	66	77	47	112	50	49	37	38	69	53	74	41	74	78	32	49	40	69	69	33	63	61	84	91	53	105	72	72	37	88	64	53
ACICU_01331	28	9	18	12	18	23	21	10	37	15	13	6	20	22	28	32	14	25	23	22	28	17	23	30	17	7	25	22	36	17	18	7	10	30	13	14	22	15	34	53	22	30	29	18	8	16	14	18
ACICU_01332	40	22	16	28	26	16	23	19	19	18	20	16	29	28	21	11	17	32	29	32	26	15	31	31	25	26	35	16	38	38	21	25	19	17	26	15	26	17	40	31	30	39	31	30	19	25	33	18
ACICU_01333	46	25	35	33	12	16	24	27	16	20	15	14	25	20	27	42	17	23	25	22	20	19	13	17	40	20	24	20	26	25	14	13	24	23	30	19	28	20	24	34	29	29	28	30	20	32	43	32
ACICU_01334	560	486	428	483	195	164	107	119	193	125	196	211	218	119	132	333	191	275	632	332	372	234	132	223	272	197	555	329	445	196	157	352	246	171	208	174	287	261	498	291	495	260	601	504	195	683	748	653
ACICU_01335	13127	6708	6809	7926	3178	3115	2882	2051	2289	1938	176	156	2253	2406	2485	2367	2672	2981	4087	4148	365	336	1854	2538	3798	2993	5092	3891	5157	5374	3770	2685	2884	2467	3484	2989	2540	1521	3529	5625	4804	4418	6495	4200	4642	7309	4482	2594
ACICU_01336	25127	16268	14759	16616	8193	6132	8010	4459	5244	4447	279	266	4966	5189	6205	6377	6024	6929	10478	11348	907	674	3978	5961	8764	6676	14990	10183	15558	18417	10629	7087	8106	7867	7190	8237	6322	3607	10864	14461	12096	14987	15445	11943	13042	16111	12049	7806
ACICU_01337	1728	469	1018	736	508	407	251	276	229	148	24	13	284	268	216	284	373	448	511	837	45	44	187	230	635	404	780	491	714	1097	344	376	262	287	533	299	292	158	404	617	524	766	677	378	461	1727	462	303
ACICU_01338	15042	6372	6578	7278	4191	2902	1914	2074	2446	1328	113	167	2258	2188	2030	2066	2626	3631	4610	6055	318	310	1760	2529	6694	3503	6380	4296	5641	11066	3034	2501	2616	2423	3660	2373	2760	1563	3941	4526	4567	5891	7256	4496	4061	11268	5411	3677
ACICU_01339	15493	8437	7365	10475	3390	3237	2250	1826	2204	1607	105	116	2469	2168	2509	2721	3169	3265	4773	4714	356	283	1649	3266	5233	4012	7021	4686	6555	6797	4135	3192	3249	3314	3958	3748	2720	1535	3990	3615	4531	5721	7429	5094	5469	8287	5903	3766
ACICU_01340	8338	5204	5226	6550	1564	1577	1051	865	1228	830	87	83	1373	1104	1196	1723	1382	1663	2920	2292	161	166	719	1476	3617	2560	4292	2524	4205	3529	2112	2008	2085	1430	2172	1695	1906	1129	2871	1617	2869	2666	4015	3254	2731	6396	4238	3012
ACICU_01341	1940	1298	1565	1520	202	340	130	149	176	137	28	24	291	209	186	426	196	333	626	533	39	39	133	249	730	540	797	605	972	478	464	546	497	228	475	338	303	228	588	420	922	594	835	793	579	1854	1088	922
ACICU_01342	5040	4624	3954	4781	1194	1096	591	529	781	543	72	89	1214	878	834	1958	689	1172	1310	742	99	138	562	1126	3483	2111	3571	2642	3904	2322	2101	2825	1990	1110	1936	1416	1318	866	1951	1513	2818	1803	2812	2533	2354	3637	4344	2973
ACICU_01343	7891	5559	4871	4998	2530	1751	1338	840	1224	966	75	85	1456	1550	1926	2247	1373	2066	1783	1430	195	141	952	1953	4361	2880	5932	3897	5913	4761	3617	3156	2890	2366	2851	2642	1830	1116	2506	2660	3350	3086	4281	3456	4714	5350	4769	4244
ACICU_01344	3713	2770	2886	3169	1199	1113	672	542	601	488	47	56	708	793	1007	1169	725	1138	744	689	105	80	526	951	2305	1847	3360	2340	3119	2566	1927	1901	1418	1153	1515	1348	1091	611	1488	1847	1743	1612	2100	1843	2604	2897	2299	2116
ACICU_01345	3745	2106	3399	3204	440	425	143	212	180	159	95	98	250	229	251	586	227	368	604	651	136	114	151	247	1838	950	1134	566	1007	666	614	1214	466	261	750	336	411	276	986	668	1465	970	1548	1298	1038	2628	1748	1745
ACICU_01346	7773	3505	4255	4876	922	802	766	450	761	482	606	558	804	678	1041	1209	723	1030	1611	1313	930	721	663	1049	2152	1569	1943	1308	2264	1518	1487	1323	1086	1011	1186	1151	1060	756	2731	2383	3015	2350	3365	3040	3135	5507	2937	3730
ACICU_01347	342	200	377	273	86	100	48	53	65	52	37	32	64	78	69	131	63	124	66	65	45	52	67	90	274	200	226	109	201	142	130	127	90	87	117	99	126	77	203	182	146	225	163	197	224	377	245	171
ACICU_01348	37	65	51	99	14	14	9	5	8	8	2	1	13	25	13	36	9	16	5	2	3	5	7	13	85	39	44	33	33	28	25	27	19	24	26	27	26	20	19	8	31	17	29	23	33	41	33	32
ACICU_01349	32	6	11	9	6	4	4	4	12	7	11	6	10	5	9	7	4	3	6	10	15	15	7	1	2	3	6	8	14	4	3	6	3	2	13	4	11	5	13	27	17	13	12	18	7	15	10	8
ACICU_01350	212	56	107	118	38	35	60	55	67	70	59	64	45	44	120	64	46	69	73	57	128	73	53	31	45	34	65	51	78	79	43	23	57	63	80	80	94	61	109	79	124	107	226	132	51	118	69	47
ACICU_01351	54	11	28	20	9	11	15	11	15	5	32	34	9	7	12	17	12	24	10	47	15	14	6	6	18	15	9	12	26	33	9	1	5	7	22	9	15	8	21	15	22	27	25	27	10	24	9	5
ACICU_01352	0	0	0	0	0	0	0	0	0	0	0	0	0	0	0	0	0	1	0	0	1	0	0	0	0	0	0	0	0	0	0	0	0	0	0	0	0	0	0	0	0	0	0	0	0	0	0	0
ACICU_01353	6	4	11	6	8	18	14	4	25	14	4	7	10	12	7	7	11	16	2	30	19	19	13	12	20	20	16	2	13	13	8	13	4	7	11	15	8	7	10	6	1	28	2	8	12	9	19	4
ACICU_01354	2	2	1	2	2	2	1	3	2	2	1	0	2	1	1	2	0	4	5	4	0	3	0	2	3	1	6	0	1	2	0	0	0	1	3	4	0	2	1	3	7	4	3	2	0	3	1	2
ACICU_01355	157	82	83	90	50	22	41	30	37	25	40	57	37	23	35	32	32	35	185	73	86	53	53	54	30	29	135	98	70	59	19	32	37	44	33	39	40	48	51	93	78	53	118	102	82	73	84	89
ACICU_01356	392	244	285	225	141	115	162	107	189	102	280	227	141	129	156	184	136	208	539	256	296	265	156	204	140	132	314	201	226	179	119	145	132	174	147	136	191	146	273	333	226	255	359	312	273	393	288	226
ACICU_01357	134	123	90	137	67	31	55	41	70	53	69	77	39	58	70	94	58	69	166	69	133	68	32	83	54	46	138	101	126	75	46	71	73	59	51	70	70	74	139	109	95	87	125	124	107	124	162	82
ACICU_01358	100	52	58	62	47	32	72	36	33	53	41	63	51	48	57	56	38	44	73	62	93	48	46	52	67	74	53	42	68	52	45	34	48	61	56	54	58	41	72	85	66	84	98	67	54	70	68	62
ACICU_01359	588	323	259	318	250	191	408	281	358	313	321	232	312	346	302	281	234	262	386	236	455	362	306	295	459	373	352	252	342	314	193	175	267	319	310	367	288	246	425	576	362	306	434	372	327	364	402	315
ACICU_01360	25	18	14	13	11	10	8	10	3	9	10	6	10	3	10	8	7	7	13	12	3	7	10	15	5	3	21	7	8	5	2	9	8	5	9	8	13	13	40	42	13	19	13	20	9	11	21	14
ACICU_01361	89	62	38	62	22	15	23	18	19	21	18	17	23	28	18	18	16	13	56	35	38	22	40	24	23	16	32	15	32	25	22	18	11	26	26	25	29	30	113	63	53	26	85	70	30	32	45	39
ACICU_01362	79	51	42	39	31	17	19	22	36	16	28	28	14	27	16	30	16	28	51	27	41	34	17	22	32	18	55	22	35	37	33	16	29	22	36	20	30	35	87	63	35	46	43	43	27	56	52	40
ACICU_01363	72	38	56	46	33	40	28	33	32	21	41	51	32	27	26	39	36	50	48	60	53	43	28	29	46	32	51	22	47	39	27	34	39	38	33	24	43	27	80	109	49	68	53	64	34	79	64	43
ACICU_01364	95	67	49	42	34	19	37	23	29	37	35	34	50	39	33	26	24	37	46	53	38	37	30	36	34	28	41	20	42	31	23	32	40	33	40	25	30	39	73	82	60	61	63	52	53	59	58	53
ACICU_01365	1	0	1	0	0	0	0	0	0	0	0	0	0	0	0	0	0	0	0	1	0	0	0	0	0	0	0	0	0	0	0	0	0	0	1	0	0	0	1	1	0	0	0	0	0	1	0	0
ACICU_01366	24	10	13	11	11	4	10	6	4	4	8	8	3	6	10	12	4	12	11	12	10	7	13	5	16	12	8	3	8	9	5	2	2	4	5	10	8	6	20	15	11	18	8	5	4	18	7	16
ACICU_01367	34	26	20	19	21	13	26	21	23	22	13	15	17	11	12	29	11	18	13	16	30	24	29	28	35	16	29	20	41	19	8	21	9	16	13	22	15	13	30	20	24	23	32	23	9	23	24	20
ACICU_01368	32	17	13	13	15	14	5	8	15	9	12	10	18	3	10	11	11	16	14	14	15	9	11	14	15	6	15	4	5	15	5	2	4	11	21	16	9	4	18	20	12	16	13	12	3	17	14	11
ACICU_01369	2	3	6	8	3	1	4	0	0	2	7	5	1	4	1	7	1	1	5	7	4	2	2	7	5	3	4	3	4	4	1	8	1	2	4	10	4	4	10	10	5	1	9	4	2	5	5	3
ACICU_01370	44	12	17	6	3	4	6	2	4	1	11	13	6	5	3	3	6	13	9	14	24	12	4	2	8	10	0	4	4	4	4	0	0	0	1	3	6	2	25	4	9	7	21	12	3	33	17	11
ACICU_01371	569	250	191	248	216	154	283	163	333	224	269	265	248	200	267	280	219	241	366	605	395	282	233	257	291	195	192	131	222	258	161	140	176	284	249	192	206	180	613	792	345	488	556	358	217	437	305	254
ACICU_01372	29	35	21	25	15	19	23	6	10	6	19	23	12	9	9	20	9	13	26	33	53	25	14	14	9	13	12	7	17	12	6	22	8	7	12	11	17	8	50	21	37	19	51	48	19	40	47	43
ACICU_01373	147	142	81	187	86	60	97	50	148	72	97	95	68	76	110	120	53	93	171	61	144	138	104	112	145	80	106	76	102	89	76	53	91	80	97	150	118	117	204	163	112	104	151	149	101	105	86	83
ACICU_01374	88	60	76	92	33	56	31	16	59	36	41	50	37	29	31	24	31	52	173	117	75	40	25	38	122	77	52	11	41	23	28	27	14	26	64	55	54	19	216	165	104	114	62	72	59	107	118	83
ACICU_01375	75	36	47	43	45	41	73	57	35	42	39	48	47	61	93	50	44	52	59	75	48	47	57	51	67	42	54	41	45	45	37	17	37	67	67	38	50	43	61	103	46	86	103	76	34	58	56	41
ACICU_01376	5	10	7	8	10	3	13	5	8	7	5	5	8	8	8	9	6	11	4	9	8	9	12	12	13	8	4	2	11	8	4	3	5	9	11	3	12	12	17	19	12	10	11	11	6	5	4	7
ACICU_01377	23	8	4	6	5	6	3	7	11	9	4	4	6	7	6	7	5	9	14	13	4	4	3	11	11	7	6	10	7	11	1	4	4	5	7	3	5	3	15	18	4	16	10	12	9	10	11	10
ACICU_01378	14	3	5	14	7	4	10	3	10	10	9	8	4	6	6	13	8	6	8	5	10	10	10	13	9	5	4	9	15	8	3	2	4	13	8	12	13	3	13	21	9	5	17	12	5	8	14	7
ACICU_01379	5	4	7	5	2	0	6	4	4	1	2	3	8	4	2	4	3	4	4	3	10	3	7	2	5	8	7	2	6	1	1	3	4	3	4	5	4	1	7	6	5	4	6	3	3	8	7	5
ACICU_01380	57	32	23	23	24	10	15	21	12	13	26	21	13	18	26	22	17	28	39	29	25	25	15	20	29	20	38	19	30	9	18	14	17	24	22	21	19	20	39	42	29	39	47	27	22	36	24	16
ACICU_01381	40	33	29	38	41	15	40	26	47	26	23	18	40	29	24	52	23	33	27	18	29	27	30	33	56	39	46	33	35	25	29	44	26	31	32	34	45	43	43	36	33	16	43	37	10	32	54	27
ACICU_01382	15	12	13	17	157	112	98	117	155	90	9	6	93	90	116	267	87	125	24	15	7	16	182	198	169	152	14	14	14	17	9	9	9	14	13	11	187	166	223	150	161	125	131	149	9	11	25	9
ACICU_01383	25	15	15	35	390	314	323	241	314	269	10	15	188	227	325	509	247	414	12	22	36	14	398	395	370	278	29	15	21	18	15	13	17	15	16	13	465	352	656	518	387	443	392	423	20	35	21	16
ACICU_01384	171	100	111	212	93	58	95	60	95	80	31	34	82	71	82	110	63	108	79	72	86	66	93	75	131	97	124	63	83	60	43	62	65	80	62	44	108	86	236	106	114	101	121	108	37	114	132	83
ACICU_01385	499	327	224	440	236	145	300	134	262	208	212	219	258	219	297	301	195	293	326	211	453	257	223	239	342	235	350	172	407	352	200	150	261	389	280	249	324	186	585	673	358	322	568	412	375	399	322	317
ACICU_01386	23	9	13	14	20	14	16	8	20	10	10	15	6	10	12	14	9	18	19	16	18	17	12	18	15	12	20	9	22	23	13	11	8	10	12	12	23	9	19	42	12	22	26	13	16	22	15	13
ACICU_01387	1	0	4	4	3	0	2	3	6	2	5	4	0	2	1	3	3	3	2	2	2	4	3	1	2	2	3	1	2	2	1	0	0	1	2	1	3	1	4	4	2	4	2	2	1	8	7	3
ACICU_01388	99	72	46	55	26	19	36	21	35	32	36	32	27	20	37	53	16	31	95	37	87	47	23	36	38	32	66	28	48	34	29	41	37	31	33	30	49	62	105	52	84	29	107	69	21	87	84	109
ACICU_01389	79	41	28	38	39	34	42	33	56	43	41	45	34	34	55	48	21	40	40	35	55	63	41	37	45	42	61	40	66	43	31	28	35	46	73	50	51	36	65	67	55	41	85	54	38	66	40	54
ACICU_01390	113	57	57	62	37	51	78	45	78	62	78	66	52	77	55	73	38	68	65	103	73	58	58	52	75	72	88	55	91	87	43	53	63	62	71	95	79	47	105	138	74	77	97	86	61	100	57	43
ACICU_01391	41	29	19	27	12	8	11	8	14	5	6	7	13	8	11	13	12	18	12	11	15	17	14	11	30	13	18	21	6	13	11	12	13	12	13	14	22	12	23	12	16	14	18	19	18	17	27	24
ACICU_01392	52	37	27	26	8	11	18	14	23	17	14	15	9	11	18	15	15	18	21	21	25	19	18	12	20	25	31	18	24	21	18	11	18	18	12	18	15	11	23	30	22	17	20	28	16	25	34	33
ACICU_01393	9	6	10	10	7	4	3	2	6	2	6	7	6	2	4	2	2	5	11	13	5	2	11	2	0	6	14	3	7	7	2	3	6	9	4	1	6	2	7	11	7	8	4	11	3	12	7	13
ACICU_01394	26	13	17	18	9	7	5	3	9	5	3	5	10	7	5	5	0	8	14	12	10	9	5	4	9	12	9	8	10	7	5	5	4	12	8	4	14	7	14	15	3	7	9	8	12	17	5	13
ACICU_01395	21	25	17	19	7	9	7	11	14	9	13	14	6	6	14	7	13	18	15	24	15	19	22	9	14	14	34	9	12	12	9	9	9	13	9	7	15	14	31	20	15	11	22	24	12	25	25	10
ACICU_01396	23	19	14	19	6	7	13	8	14	14	8	11	9	11	6	12	9	18	30	15	18	16	13	12	14	11	27	13	23	14	10	13	10	12	13	17	19	14	34	29	12	22	29	21	9	23	19	20
ACICU_01397	16	22	9	6	7	2	1	3	1	4	3	6	4	5	2	9	1	6	14	6	4	5	8	6	7	13	13	6	10	4	4	5	5	3	13	1	8	5	10	10	6	9	9	9	5	10	11	7
ACICU_01398	48	38	31	37	24	12	23	14	25	24	25	21	18	19	19	34	17	9	41	24	21	27	22	30	46	27	41	18	39	34	19	22	24	19	25	32	20	24	62	39	30	34	32	50	25	37	39	35
ACICU_01399	13	13	13	18	22	11	22	6	21	6	12	7	11	10	14	13	10	8	20	15	33	17	8	15	16	9	17	7	19	18	9	7	9	12	16	11	19	16	23	26	21	26	16	14	9	17	23	16
ACICU_01400	6	4	2	5	10	7	2	3	5	3	4	3	2	3	7	4	5	6	8	10	1	3	5	9	1	6	4	0	9	8	2	0	4	3	3	2	4	0	9	7	4	5	4	1	1	8	4	2
ACICU_01401	7	9	3	5	1	2	1	4	0	0	3	1	1	1	1	2	4	6	3	7	6	3	0	2	10	0	3	1	5	3	3	0	1	2	4	4	0	1	8	4	8	2	3	4	0	6	8	2
ACICU_01402	15	10	6	13	17	7	6	9	7	8	4	14	6	4	6	20	6	20	5	17	7	8	2	10	9	8	11	5	8	13	5	12	7	7	9	8	9	4	9	21	11	18	6	12	4	13	18	3
ACICU_01403	204	80	94	108	93	70	58	49	82	61	85	92	60	66	72	91	63	77	156	122	119	93	88	92	85	80	147	100	112	86	93	66	54	70	108	84	67	85	167	125	111	97	164	121	107	143	101	117
ACICU_01404	249	205	432	535	76	83	37	59	56	60	85	72	68	59	51	105	50	91	797	954	77	84	55	58	122	104	195	130	173	103	65	102	115	68	98	62	107	99	159	138	175	112	169	177	107	251	269	169
ACICU_01405	12883	6561	7534	7663	2862	2089	1857	1397	2008	1362	3338	3334	1847	1860	2577	2942	1915	3098	12117	10791	6156	4093	1807	2532	2092	1777	6633	4183	6247	4932	5032	3862	6403	4502	2450	2365	3248	1850	5636	4953	10284	9787	11266	10926	6338	9846	7463	6614
ACICU_01406	84	37	64	69	39	32	27	24	30	33	20	24	35	27	32	46	35	48	117	109	50	36	35	30	38	46	52	42	47	45	28	21	25	51	38	19	44	26	60	47	96	68	114	72	36	75	52	43
ACICU_01407	1625	1394	1176	1410	802	469	738	429	784	490	881	1032	377	351	1057	1852	553	1096	1052	967	1285	1039	744	1208	584	327	1659	1156	1953	1417	1438	1858	1350	1326	409	621	1287	912	1098	1120	1347	1551	1539	1431	979	1270	1858	925
ACICU_01408	4456	2551	2693	2706	889	726	530	579	543	470	2699	2712	496	552	933	1642	682	1167	3493	2712	2648	2521	725	728	681	609	2227	1278	2362	1648	2005	1904	1983	1460	772	615	1367	873	2155	1941	3480	2578	3746	3200	1387	3496	2823	2286
ACICU_01409	2143	1097	1250	1261	372	254	276	257	382	306	997	1170	224	273	545	703	314	596	1350	1407	1143	1072	372	411	212	224	1007	716	1367	779	941	887	1083	565	312	323	668	477	796	808	1380	1178	1399	1399	659	1321	1193	918
ACICU_01410	4838	2646	2685	2834	934	716	790	760	1017	634	2842	2647	669	695	1168	1662	645	1239	3616	2902	2720	3274	860	1055	636	593	2659	1755	3029	2016	2016	2193	2439	1357	897	1103	1636	1188	2272	1684	3583	2726	3142	3120	1598	2791	3053	2425
ACICU_01411	3495	2010	1876	2927	489	356	549	457	645	490	1461	1483	451	450	771	1375	340	696	2356	2092	1522	2089	662	688	464	382	1634	1068	1877	1246	1379	1453	1440	1566	598	645	1321	742	1787	1260	1828	1545	2107	1689	863	2211	1836	1520
ACICU_01412	4656	2018	1474	1863	593	365	527	414	511	517	1673	1429	504	420	725	971	532	592	2839	2799	2744	1959	601	663	364	271	1037	538	1434	1036	921	658	808	1129	467	386	766	409	2452	1301	2239	1292	3066	1849	753	2261	1488	1713
ACICU_01413	2380	1068	1101	1865	319	244	323	275	418	277	857	842	347	315	524	695	198	355	1344	942	968	1004	272	342	391	274	844	568	1266	924	675	591	686	468	346	433	587	359	1062	526	1155	931	1227	1104	533	1390	1159	1048
ACICU_01414	182	49	76	54	17	11	14	15	19	11	49	58	10	7	17	28	11	10	60	77	70	58	21	19	19	10	34	29	67	59	12	18	21	20	21	16	21	15	41	41	65	47	69	48	50	71	47	46
ACICU_01415	333	171	191	421	53	39	47	35	66	46	61	101	43	38	94	129	30	42	198	96	81	141	50	63	56	45	107	82	187	115	112	45	63	62	50	67	112	77	166	85	126	99	131	150	152	194	178	161
ACICU_01416	32	21	20	29	13	7	15	11	14	9	6	9	8	9	16	15	13	9	16	18	21	12	16	10	4	7	26	11	31	13	14	3	11	14	9	14	14	11	25	15	21	32	34	36	16	18	22	24
ACICU_01417	48	27	32	26	22	12	30	32	68	30	12	22	29	23	19	23	15	45	36	20	35	33	24	23	56	31	26	18	45	28	14	14	17	37	37	22	23	18	36	37	35	28	41	39	50	43	57	19
ACICU_01418	4	0	4	5	0	1	1	1	5	5	2	2	5	2	0	2	2	0	1	1	3	3	0	3	3	5	2	1	1	1	0	4	0	2	4	9	2	0	1	1	0	2	4	1	0	5	0	2
ACICU_01419	7	2	6	0	15	11	1	2	0	1	21	9	0	0	0	3	3	7	14	122	4	4	5	4	0	0	23	3	2	11	2	1	1	2	5	0	3	0	8	13	9	21	9	10	2	34	1	2
ACICU_01420	608	206	331	233	77	70	16	19	19	17	646	387	8	8	71	34	110	59	1333	704	491	350	91	50	6	9	132	117	161	120	46	13	53	94	43	23	30	12	259	365	441	397	1187	750	407	814	254	447
ACICU_01421	76	36	70	63	88	47	6	6	5	1	104	128	4	3	42	49	83	84	208	293	152	95	52	81	11	3	179	57	90	70	44	56	53	99	10	10	30	16	105	103	118	221	121	241	72	178	99	73
ACICU_01422	3415	3587	6214	3269	4910	3432	139	101	205	103	13971	16388	43	27	1612	2767	3174	5436	38965	19926	17212	9980	2950	6549	40	19	11944	3718	5143	3148	2948	3897	3617	5796	455	825	2005	433	6257	8654	10895	12707	9258	11616	9328	12224	5263	6974
ACICU_01423	1950	1202	4517	3025	4364	2711	150	78	347	172	7523	9829	28	45	960	1189	2982	6658	10801	23650	8527	6476	2230	4350	32	14	7776	2216	3403	2218	1671	2387	3225	3528	352	524	1511	228	9469	14558	5652	13013	3621	11357	4116	7060	2493	1619
ACICU_01424	30	8	13	7	2	3	2	0	2	1	13	17	0	0	2	2	7	0	71	65	26	8	3	2	0	1	17	10	11	0	1	1	6	8	0	0	1	1	15	10	8	17	27	34	37	43	7	9
ACICU_01425	4070	2301	3839	3148	3611	1661	784	471	691	530	5294	5633	203	213	2053	2344	2928	3427	17125	11562	9087	4746	2323	3669	146	104	7378	4682	3173	2402	2225	2170	3395	3818	912	1219	1849	612	3680	4085	4153	5111	8991	8714	5335	9787	3841	3519
ACICU_01426	24018	15102	26724	17926	12129	6454	2638	1722	3647	2362	27707	24413	1544	1550	9770	11805	9146	17755	46091	33384	27731	19510	9834	13701	598	454	33854	23281	19954	15045	11622	15405	19420	16703	6445	7678	12189	4741	16882	24395	20682	21159	32597	31005	22475	42489	18861	14232
ACICU_01427	710	308	809	408	431	264	26	19	60	27	1516	1455	21	24	152	192	271	495	3093	3278	1384	932	436	445	25	10	946	508	406	326	215	266	448	315	130	117	156	40	999	1035	982	908	1560	1859	445	2565	648	405
ACICU_01428	20	0	29	7	1	0	0	2	0	0	15	18	0	0	2	3	3	3	153	246	29	22	0	3	0	0	11	9	5	1	0	0	4	2	1	3	1	0	3	1	28	17	57	57	19	188	12	21
ACICU_01429	1896	1263	2976	2267	10414	6533	616	377	419	374	22332	28532	278	265	1707	2217	7633	9621	127039	104266	34122	11957	4774	24280	252	146	59772	12392	8773	3987	6866	10201	9658	9072	1189	2134	4934	608	18744	24295	18152	21797	22903	49066	9619	14577	4883	4029
ACICU_01430	59	31	49	30	46	24	65	78	88	65	24	37	45	53	11	23	19	35	88	114	50	19	40	32	53	35	53	19	22	26	19	15	12	21	31	20	42	35	61	78	28	57	49	38	30	58	56	32
ACICU_01431	161	108	70	79	77	61	123	87	101	100	46	46	76	88	50	61	51	64	77	53	77	51	68	71	109	63	51	24	58	47	32	15	39	59	82	66	45	36	116	118	78	74	99	95	58	83	92	52
ACICU_01432	116	48	69	50	65	69	72	63	77	72	42	32	103	143	57	66	56	89	42	35	60	65	71	90	93	90	198	104	122	80	33	49	99	96	114	82	142	78	132	192	77	71	84	66	60	76	110	81
ACICU_01433	58	44	33	41	31	15	24	26	42	35	18	20	14	30	32	46	27	45	19	37	26	33	28	23	35	33	50	21	41	40	22	22	27	42	25	25	35	15	39	39	31	48	33	38	16	41	53	18
ACICU_01434	21	7	13	11	0	1	2	5	4	7	7	14	4	1	6	5	8	2	10	13	18	13	3	3	5	12	11	4	7	7	0	2	5	10	8	17	3	10	19	9	12	14	9	11	10	11	19	11
ACICU_01435	53	24	32	55	23	16	29	28	22	19	38	57	26	16	23	57	31	25	30	24	48	88	39	25	33	17	24	22	34	22	37	38	74	59	19	27	28	21	44	68	40	35	36	37	21	34	39	24
ACICU_01436	22	12	12	9	18	7	11	10	12	6	6	10	10	9	12	20	12	21	12	15	39	16	16	19	13	9	16	17	26	16	7	13	13	19	5	7	15	9	24	21	24	24	29	15	11	13	9	20
ACICU_01437	67	47	60	50	95	35	41	48	59	49	47	72	15	23	51	54	49	59	82	82	68	30	35	33	48	29	114	38	73	75	27	12	26	31	52	17	72	51	57	76	26	58	46	41	64	89	48	33
ACICU_01438	72	14	32	27	15	8	12	11	17	11	11	10	16	14	13	23	15	21	13	10	12	4	7	6	22	14	26	21	19	30	10	19	21	4	11	15	7	6	17	16	17	22	39	20	19	45	29	20
ACICU_01439	29	19	25	26	9	7	7	12	8	5	7	5	7	10	5	11	8	7	4	5	2	3	6	4	17	10	13	9	7	17	6	8	11	5	10	9	6	7	13	9	9	17	15	9	6	33	19	19
ACICU_01440	149	100	112	121	30	10	43	31	30	30	30	24	51	35	46	66	22	36	23	14	28	23	26	37	144	55	45	66	54	56	43	40	79	32	39	41	68	33	67	39	71	33	121	80	53	94	101	84
ACICU_01441	203	171	120	137	58	32	125	42	77	82	33	27	97	105	134	104	48	64	34	15	38	39	45	56	197	93	102	118	138	147	89	107	148	122	53	91	136	122	99	88	112	63	185	85	86	76	158	135
ACICU_01442	587	494	405	524	160	72	289	182	198	213	111	88	277	206	266	403	130	215	131	62	121	139	168	169	379	247	317	341	331	377	210	215	380	348	142	193	389	278	337	287	407	291	658	328	249	371	538	501
ACICU_01443	101	64	76	65	41	29	63	40	64	66	47	53	49	53	89	83	45	61	61	62	76	38	85	55	70	65	100	62	84	71	33	49	63	70	63	37	86	66	93	80	70	82	129	77	42	61	79	61
ACICU_01444	20	6	6	6	13	9	8	7	18	7	9	9	7	6	7	5	3	8	3	2	16	11	6	7	11	7	2	1	8	8	1	1	6	3	5	7	10	11	8	12	8	11	5	8	3	9	4	4
ACICU_01445	253	119	289	343	93	63	110	109	114	105	71	79	106	127	122	141	59	115	65	64	115	95	95	86	164	100	192	153	191	215	179	125	196	184	91	73	272	164	163	160	134	168	161	151	76	129	127	96
ACICU_01446	78	57	83	101	40	24	32	42	27	33	18	14	43	49	38	40	18	33	16	22	19	18	35	38	54	36	78	59	50	52	66	42	57	53	38	23	83	63	47	31	41	39	64	49	26	46	50	35
ACICU_01447	170	135	257	375	28	24	69	42	59	57	28	48	56	69	105	136	41	43	60	40	68	41	42	74	84	53	88	96	82	128	80	57	103	84	43	53	113	77	156	104	116	83	205	140	73	139	151	114
ACICU_01448	24	14	36	43	15	10	5	7	11	11	9	3	10	12	15	15	2	4	6	1	17	8	9	4	11	5	25	13	11	33	18	7	28	13	7	1	18	7	9	19	20	21	24	27	14	24	17	12
ACICU_01449	39	30	36	20	18	18	21	19	30	28	23	18	29	33	31	28	22	30	24	22	29	29	26	27	33	22	24	8	35	34	23	18	26	36	25	22	29	20	24	40	26	31	29	31	9	34	28	23
ACICU_01450	166	102	84	108	100	46	98	56	115	71	57	60	69	78	91	94	67	113	157	102	157	81	94	103	76	58	111	78	146	92	53	74	52	97	80	73	115	97	146	155	117	136	143	149	76	132	133	119
ACICU_01451	761	486	494	373	376	267	267	198	332	184	500	437	222	210	311	309	251	438	964	529	516	346	318	367	220	191	697	400	540	405	334	322	406	438	302	267	466	292	622	736	528	501	858	696	531	1012	605	580
ACICU_01452	1041	402	347	322	317	193	278	134	239	201	490	390	173	204	310	285	252	268	1045	526	618	440	247	259	142	132	549	368	421	429	256	193	366	362	245	216	343	264	686	730	512	542	1063	828	733	1174	819	679
ACICU_01453	50	17	11	15	15	17	15	16	26	16	14	26	13	9	18	30	20	30	32	23	38	34	19	26	28	20	29	15	25	25	8	13	13	18	12	25	31	13	32	37	22	28	42	36	13	33	25	20
ACICU_01454	16	6	2	2	2	1	2	2	6	1	0	2	0	1	1	2	0	6	6	4	3	3	1	2	8	1	5	0	0	2	1	2	0	5	6	0	1	1	0	4	3	1	7	6	3	7	3	4
ACICU_01455	24	9	5	5	3	5	1	2	1	1	4	7	3	3	3	4	2	2	3	3	13	9	3	2	4	4	8	1	8	3	3	0	4	3	3	11	4	3	12	9	14	6	9	15	6	11	9	4
ACICU_01456	77	39	23	35	33	21	40	32	37	56	28	26	56	53	47	48	35	40	42	37	32	33	27	35	59	49	61	26	52	48	27	30	35	56	47	44	34	43	85	92	40	56	56	41	39	49	56	32
ACICU_01457	26	7	10	3	17	10	6	12	14	8	16	15	11	11	11	16	10	21	18	17	21	19	15	3	17	20	6	8	10	10	14	6	18	11	30	18	11	11	26	21	22	18	17	16	6	21	9	9
ACICU_01458	73	46	31	25	27	19	30	32	44	43	42	41	45	35	35	61	21	27	59	25	49	34	22	30	68	57	46	23	38	37	10	24	33	32	91	64	44	53	41	25	43	37	89	33	22	59	40	57
ACICU_01459	128	76	65	93	56	35	126	72	164	95	102	93	121	83	104	138	45	74	92	65	182	168	57	63	97	67	115	93	67	85	85	83	91	116	136	104	84	60	81	81	95	71	110	85	112	130	92	92
ACICU_01460	36	16	19	26	24	14	11	27	14	13	20	13	13	19	23	20	13	14	34	30	53	32	16	17	34	16	41	12	42	16	15	25	17	24	17	27	15	16	32	40	33	37	33	60	11	29	42	38
ACICU_01461	19	7	7	12	15	7	21	7	12	7	9	8	11	10	8	17	11	9	12	8	34	17	10	18	14	10	11	4	25	10	10	5	21	19	11	17	16	10	15	24	23	11	20	38	14	18	27	17
ACICU_01462	5	6	3	3	1	2	3	0	4	2	3	0	3	0	4	6	2	4	2	4	11	4	3	5	1	6	6	0	5	0	5	4	1	4	4	1	3	4	5	3	6	1	3	8	3	7	8	5
ACICU_01463	28	34	13	25	16	5	7	11	15	16	22	15	14	10	11	21	1	8	24	12	47	20	21	15	24	16	34	13	16	16	18	8	18	8	13	14	13	18	36	21	36	4	38	19	7	29	44	32
ACICU_01464	54	29	30	26	38	28	32	19	19	26	30	32	24	22	33	38	22	33	45	48	53	35	34	33	39	33	56	10	45	28	29	17	31	42	31	26	37	33	57	58	47	52	65	55	23	65	58	43
ACICU_01465	19	7	6	12	6	5	10	10	18	9	10	11	4	5	10	10	7	5	26	17	19	11	9	13	0	4	13	5	13	8	11	5	3	11	1	5	14	16	30	10	28	11	19	13	14	22	12	12
ACICU_01466	40	13	19	20	22	20	16	7	16	12	17	19	13	11	16	16	7	17	34	28	33	23	16	20	25	16	24	8	31	29	19	5	9	12	13	7	28	10	32	21	33	32	31	29	7	38	27	23
ACICU_01467	14	7	18	13	3	6	8	6	12	4	4	5	16	12	4	13	4	4	12	7	2	5	15	6	5	6	7	6	11	8	11	10	11	7	8	6	11	12	9	6	13	14	14	9	5	10	15	9
ACICU_01468	105	73	39	58	73	25	119	30	73	55	33	31	56	48	66	117	26	52	77	37	88	48	49	87	73	60	79	48	105	49	43	77	72	70	47	80	72	59	109	48	104	51	111	94	39	53	96	73
ACICU_01469	132	60	65	68	48	54	45	58	77	61	86	105	61	53	83	59	58	114	162	205	89	65	74	63	62	65	121	84	96	119	40	45	45	96	126	69	62	27	131	146	113	134	133	130	73	102	76	68
ACICU_01470	218	94	102	96	53	49	50	46	78	59	162	179	58	60	57	52	144	187	247	263	198	118	61	58	48	66	150	76	124	121	78	73	103	110	193	87	57	46	156	131	117	112	182	154	91	198	111	103
ACICU_01471	3	6	5	1	1	3	0	1	2	2	6	7	2	1	2	5	18	55	3	18	5	6	2	4	7	3	9	3	6	4	4	14	10	7	13	10	3	0	10	1	10	1	2	2	0	10	3	1
ACICU_01472	586	336	424	255	168	115	105	81	89	95	594	648	130	107	92	157	2186	2944	1285	1575	795	462	127	161	130	100	818	371	693	334	387	756	684	374	890	470	109	74	486	358	462	345	519	652	306	963	595	545
ACICU_01473	810	454	504	337	254	169	106	103	117	99	907	984	130	122	104	142	2747	4368	2023	1936	1199	859	161	185	182	105	878	501	828	434	421	783	818	450	1354	494	132	101	611	480	649	513	766	898	410	1483	808	648
ACICU_01474	845	346	260	436	520	390	235	284	582	342	642	647	167	166	310	311	2072	2607	688	932	894	615	420	403	165	150	18	17	23	29	10	22	9	20	19	31	171	126	899	767	762	858	921	646	181	351	261	289
ACICU_01475	313	232	163	277	192	137	160	116	270	192	208	194	149	93	209	213	739	1018	172	156	321	195	172	223	133	78	96	69	94	97	67	77	71	64	84	48	151	114	435	286	326	218	388	313	87	222	188	147
ACICU_01476	3	1	6	1	1	3	1	0	2	1	0	2	0	0	0	4	4	8	0	3	1	0	0	2	0	0	0	0	3	2	0	2	1	3	0	0	2	0	0	0	3	9	2	3	0	4	0	1
ACICU_01477	8	3	4	12	7	5	3	5	8	9	5	3	7	6	8	8	8	16	6	8	7	3	7	7	0	4	7	1	13	8	4	3	9	2	8	12	8	5	17	12	17	20	19	13	3	2	5	4
ACICU_01478	19	7	9	21	15	9	13	14	11	14	6	10	14	12	8	8	22	38	9	9	28	18	13	10	8	4	11	11	13	13	18	11	13	11	12	8	7	5	18	15	35	41	48	28	5	12	7	9
ACICU_01479	39	24	27	26	27	13	26	14	13	17	10	11	13	23	14	18	18	22	15	24	54	28	17	20	19	9	26	14	31	20	6	18	10	17	21	23	16	13	21	33	36	34	33	34	27	33	21	31
ACICU_01480	183	68	62	65	43	42	45	44	67	45	40	32	53	33	85	47	49	46	72	50	64	45	77	87	29	42	76	95	80	65	32	43	48	39	75	72	60	43	101	138	105	69	192	99	40	59	54	47
ACICU_01481	238	137	99	126	138	80	103	100	127	127	55	62	124	127	107	125	92	131	54	39	81	66	82	99	216	115	151	147	84	166	85	79	91	56	83	126	133	88	108	116	161	178	263	154	110	180	142	104
ACICU_01482	385	138	131	138	115	64	76	77	71	59	58	64	115	106	48	86	75	90	44	51	75	85	80	62	243	123	101	102	63	157	70	60	79	52	83	67	119	56	132	205	100	139	234	137	100	301	163	117
ACICU_01483	771	308	151	244	123	67	116	70	115	97	89	44	271	221	102	164	103	101	96	41	165	116	88	97	386	231	169	221	168	151	125	165	212	134	138	157	229	147	383	228	349	161	540	210	116	291	280	347
ACICU_01484	1910	1052	647	582	452	180	824	419	486	451	280	210	998	859	637	679	530	451	259	155	344	311	379	508	1274	884	762	1008	773	846	587	466	875	614	690	795	908	628	969	984	802	631	1648	817	710	634	953	1058
ACICU_01485	181	103	65	98	43	20	88	26	71	37	26	27	53	74	47	60	56	56	34	20	68	52	58	62	96	58	62	73	117	83	30	45	47	63	31	93	68	73	140	150	94	83	158	108	114	81	94	80
ACICU_01486	11	8	4	13	12	15	16	7	8	10	14	6	12	13	11	14	9	17	5	11	15	10	7	8	13	10	9	5	16	10	12	13	8	15	6	9	14	9	24	13	21	8	20	22	6	13	19	18
ACICU_01487	69	47	58	57	52	33	45	33	80	43	36	51	41	63	42	59	42	67	45	64	61	61	46	59	68	45	60	30	64	76	28	12	42	59	65	41	54	52	98	107	56	90	75	64	56	80	79	49
ACICU_01488	205	109	83	119	72	46	146	71	112	96	103	77	91	92	126	137	84	99	206	109	154	115	98	103	91	85	132	90	144	102	53	37	52	100	111	120	109	75	172	243	184	162	227	164	131	192	152	137
ACICU_01489	194	134	105	123	102	53	82	72	69	53	64	55	94	95	54	70	52	77	99	97	123	105	60	83	75	96	135	82	89	84	48	61	45	57	64	62	110	69	117	72	209	266	257	236	107	144	182	126
ACICU_01490	646	478	442	324	160	122	108	169	157	140	206	203	242	172	143	214	129	209	292	228	327	247	129	151	368	223	328	232	389	211	141	202	238	188	287	144	289	221	373	227	355	277	425	425	244	657	709	467
ACICU_01491	20	5	10	6	3	2	0	0	5	4	9	2	5	1	1	0	4	1	4	3	3	7	1	1	11	3	5	2	6	4	0	2	3	2	3	2	8	3	3	9	8	8	5	10	3	19	10	11
ACICU_01492	10	7	9	5	10	8	9	2	8	3	9	7	7	6	2	7	5	1	12	6	8	12	3	6	14	9	10	2	7	15	1	3	3	7	6	5	6	9	18	15	11	16	23	7	0	9	6	4
ACICU_01493	21	19	5	10	9	12	12	9	13	11	11	11	13	10	9	11	3	11	20	7	13	11	4	9	10	9	16	9	13	8	8	12	4	11	12	3	10	11	17	15	9	6	11	11	10	12	18	11
ACICU_01494	20	8	13	10	2	9	7	9	15	14	27	10	10	9	8	11	4	19	11	20	13	14	16	17	1	5	32	14	8	12	6	0	11	4	16	11	11	6	18	12	16	23	26	19	11	20	8	5
ACICU_01495	101	46	35	58	64	36	59	35	66	61	38	54	51	65	91	62	54	70	73	51	74	50	66	77	80	40	58	65	77	53	58	27	40	75	60	95	63	34	128	206	84	94	111	76	77	69	79	38
ACICU_01496	9	3	7	3	7	1	5	4	10	2	7	1	6	7	2	9	5	7	4	10	7	6	1	7	11	6	7	5	7	7	2	12	3	2	4	1	2	4	11	10	9	20	9	12	2	11	13	2
ACICU_01497	3	0	4	2	5	0	3	2	0	1	2	0	1	1	2	0	1	2	2	6	2	4	0	0	0	0	2	0	1	0	1	0	2	6	2	0	0	1	4	3	3	2	3	2	4	1	4	1
ACICU_01498	265	189	141	160	241	157	216	198	263	226	750	684	209	195	165	238	180	276	528	483	362	343	217	197	282	195	261	169	195	222	147	144	188	166	186	156	175	158	220	240	153	199	297	233	185	407	208	173
ACICU_01499	300	110	123	72	109	78	86	88	113	72	119	120	94	93	101	109	91	141	161	144	181	112	82	72	143	138	156	114	132	197	73	83	71	94	108	66	103	106	146	187	159	217	262	207	137	238	186	153
ACICU_01500	2959	2767	2515	1982	2314	1572	1624	1413	2276	1642	2527	2502	1315	1407	1873	1883	1211	2300	2917	2061	2766	2375	2168	2270	1848	1368	2265	2040	1856	2404	1403	1103	1663	1545	1662	1409	2441	1759	2547	2922	2336	2856	3070	3083	2895	3001	3174	2278
ACICU_01501	324	177	169	194	213	127	204	161	285	231	225	214	211	180	201	265	150	267	171	115	272	251	203	194	268	214	217	156	206	180	130	203	165	162	216	215	227	197	291	235	270	218	296	273	103	208	201	150
ACICU_01502	1607	1089	651	1086	1111	803	994	753	1150	987	936	965	962	675	1076	1350	688	1167	942	503	1589	1052	1033	1105	1614	956	957	670	1156	874	822	748	861	971	1125	822	1158	918	1831	1337	1255	990	1724	1290	735	890	967	819
ACICU_01503	2577	1523	1635	1848	2254	1801	2158	1881	2805	2113	2055	2289	1870	2000	2361	2245	1584	2474	1786	1984	2454	1951	2155	2296	2779	2298	2296	1541	2451	2474	1624	1597	1866	1930	2194	1781	2266	1615	2601	2841	2331	2723	2691	2468	1294	1776	1762	1432
ACICU_01504	1463	497	1060	1285	589	424	517	474	746	415	321	296	354	394	502	511	355	580	294	205	343	308	552	485	795	618	527	378	434	549	305	271	274	277	372	278	464	460	691	530	418	505	671	472	175	265	327	324
ACICU_01505	1193	415	557	508	652	482	298	222	486	299	874	1015	256	306	470	426	385	532	849	625	1392	929	412	434	867	741	1042	505	745	691	397	304	310	248	61	37	450	302	1507	830	1002	1167	1236	1376	689	971	1094	1068
ACICU_01506	685	484	389	364	561	354	517	409	496	415	492	480	452	445	469	694	318	548	629	376	606	467	383	443	863	615	690	473	656	717	439	350	422	454	568	530	577	412	495	692	558	610	969	631	369	366	426	509
ACICU_01507	954	804	877	665	572	369	481	370	373	341	375	323	464	468	385	486	253	486	431	322	396	399	332	409	640	668	719	520	521	488	305	295	413	370	443	483	480	481	484	517	566	483	607	630	675	1030	976	790
ACICU_01508	119	45	119	52	33	27	25	38	43	20	54	51	40	30	18	20	27	34	51	70	40	37	31	11	48	50	32	17	30	46	16	22	35	19	42	17	57	36	46	59	44	52	66	54	72	147	73	68
ACICU_01509	653	363	259	228	102	72	89	75	92	76	122	145	105	72	106	88	72	105	331	173	411	152	97	77	113	94	112	74	146	114	94	57	92	96	93	80	128	94	310	226	180	192	381	290	346	591	259	263
ACICU_01510	14	7	6	11	10	9	17	6	16	11	4	9	5	12	15	20	15	23	15	15	18	11	7	12	16	8	26	4	26	11	7	1	4	12	17	13	15	19	26	14	13	24	24	22	5	24	17	12
ACICU_01511	357	200	261	190	252	254	206	239	222	212	334	357	218	261	243	221	155	286	265	185	234	311	274	208	343	376	228	193	212	252	197	180	207	202	302	167	296	195	293	347	237	349	308	367	143	230	177	184
ACICU_01512	2940	1595	1748	1594	1535	1186	1402	1201	1797	1345	1945	1991	1424	1345	1455	1562	1160	1845	2118	2026	2456	1977	1423	1513	2549	1738	1819	1275	1823	1851	1319	1236	1451	1576	1684	1179	1847	1453	3075	2738	2414	2662	2787	2348	1587	2115	1897	1514
ACICU_01513	2223	1562	1256	1575	1544	1030	1634	1099	1944	1463	1415	1232	1367	1352	1467	1707	1044	1705	1747	1324	2042	1632	1487	1531	2049	1475	1685	1257	1658	1764	1196	1128	1318	1570	1388	1247	1816	1306	2518	2799	1779	2178	2469	1976	1267	1645	1470	1197
ACICU_01514	333	427	291	377	230	92	493	255	1086	472	399	323	371	372	477	632	146	312	458	139	507	623	276	290	296	147	500	669	363	451	378	370	345	521	392	441	599	433	493	434	516	365	435	487	354	336	450	321
ACICU_01515	11	6	5	12	2	4	7	7	16	9	3	2	15	4	13	18	10	15	8	7	9	8	9	9	11	9	12	8	9	5	6	10	7	11	6	13	12	4	14	9	9	6	10	9	6	3	8	6
ACICU_01516	155	117	52	122	51	30	75	34	77	43	56	78	40	47	76	70	35	59	62	78	119	71	39	44	48	37	43	45	66	37	34	39	35	48	60	44	44	49	74	66	74	59	100	42	36	62	64	33
ACICU_01517	138	89	127	171	45	40	44	47	41	39	107	93	68	67	45	57	39	53	71	86	83	74	66	29	52	43	47	20	126	84	27	3	35	32	42	30	43	23	92	89	66	104	99	110	41	66	171	142
ACICU_01518	1702	2457	7198	7658	440	234	518	523	815	762	97	91	2833	2899	67	73	42	105	231	84	111	89	85	90	58	37	199	81	5294	4440	73	85	112	89	67	55	123	75	190	115	1072	763	781	1301	68	143	11408	6859
ACICU_01519	243	104	98	103	77	75	98	60	90	76	70	85	91	71	98	114	82	98	142	140	143	101	76	71	85	73	125	63	151	115	60	41	72	103	80	62	89	54	195	250	121	157	165	144	116	146	143	142
ACICU_01520	4	0	0	6	10	9	12	13	12	4	9	6	6	10	9	11	5	14	13	11	12	15	21	11	7	10	8	5	9	7	5	5	9	8	11	4	7	3	15	8	8	13	15	4	8	8	13	11
ACICU_01521	954	862	845	905	851	764	1109	755	1310	1029	1275	1349	1143	1166	1165	1369	659	1250	968	616	1529	1303	966	1252	1465	1134	1185	817	1169	892	818	839	1056	861	1186	1280	1328	873	1479	799	1168	1096	1676	1360	398	733	758	812
ACICU_01522	16	9	17	8	5	12	17	12	19	14	8	12	20	18	13	13	14	17	15	11	14	20	6	15	35	14	19	15	12	9	18	19	21	13	16	11	26	19	15	20	14	22	16	22	11	24	29	32
ACICU_01523	45	31	33	22	21	19	33	17	32	30	31	20	22	15	29	21	17	23	32	25	38	25	13	18	43	31	35	21	37	46	28	22	35	29	26	23	34	19	37	52	32	34	47	33	31	46	51	41
ACICU_01524	11	6	7	7	9	15	12	15	13	16	10	5	6	14	11	17	7	18	6	7	12	10	12	9	13	12	17	8	16	11	12	6	13	14	19	10	14	13	7	13	9	11	12	14	9	16	15	4
ACICU_01525	27	10	17	5	18	13	18	19	16	17	9	18	12	12	17	21	27	26	17	26	22	17	16	10	35	23	21	17	23	40	31	14	16	19	11	22	32	12	24	23	12	26	18	33	24	30	25	29
ACICU_01526	60	29	32	22	30	29	38	21	28	30	19	24	36	31	33	31	31	57	35	35	46	33	27	21	75	33	52	35	55	78	29	27	47	37	24	34	49	35	53	57	68	68	87	68	61	73	73	75
ACICU_01527	26	11	8	11	25	15	23	12	9	7	12	16	16	12	14	20	21	21	21	24	20	12	25	18	42	23	28	27	10	41	18	4	20	25	14	9	24	15	23	26	19	39	33	21	25	44	39	23
ACICU_01528	27	15	10	15	21	9	18	12	22	17	15	12	20	28	14	32	14	34	24	15	29	26	24	19	28	17	42	31	17	62	20	24	13	28	18	28	26	23	34	35	43	28	53	30	26	49	35	32
ACICU_01529	1541	1051	692	885	777	530	1076	625	1051	787	671	588	781	709	908	1053	648	761	1172	1005	1018	763	799	771	889	707	834	550	859	776	477	406	527	679	1043	827	716	613	891	810	982	784	1164	824	423	951	690	655
ACICU_01530	3315	2426	2287	3710	1963	1124	2716	1248	2622	1677	1498	1239	1535	1427	2164	2460	1206	1808	2273	1295	2047	1758	1632	2069	1501	1120	2885	2509	3134	2391	2216	2022	2185	2345	1668	2069	2119	1690	2574	2508	1930	2070	2621	2281	3228	4688	3289	2629
ACICU_01531	576	345	444	548	262	246	329	208	417	232	324	260	241	191	326	409	163	244	335	259	373	298	198	282	244	204	346	265	407	252	293	270	317	302	280	301	313	239	381	261	364	281	436	366	33	62	52	56
ACICU_01532	763	405	427	518	192	127	284	182	344	221	369	325	240	173	272	326	151	193	305	177	408	398	213	183	139	189	282	279	368	206	294	315	319	286	256	258	261	273	498	459	413	277	468	415	66	42	67	79
ACICU_01533	353	172	285	258	232	176	225	209	176	161	165	153	166	175	249	259	131	182	154	135	168	128	156	181	176	166	228	171	295	206	282	279	240	198	186	127	204	133	148	156	218	192	234	183	18	30	26	28
ACICU_01534	9	5	4	9	8	5	5	6	7	8	6	2	9	5	9	5	2	7	5	7	13	11	8	6	6	4	7	5	12	7	2	3	3	2	9	2	4	7	8	8	12	10	14	13	2	6	7	7
ACICU_01535	131	33	40	34	65	33	41	40	116	67	71	44	28	31	39	50	39	51	32	84	59	42	32	44	63	43	47	41	70	52	33	23	29	48	52	57	43	22	43	67	55	83	69	56	39	52	29	30
ACICU_01536	1042	558	381	414	297	226	430	268	449	447	460	395	365	386	578	544	272	419	581	251	1010	456	312	404	551	439	365	259	596	464	425	413	486	463	463	357	436	403	526	396	613	441	1085	568	302	508	457	608
ACICU_01537	112	71	112	110	63	98	84	101	76	92	136	139	79	82	134	108	80	112	96	91	136	145	107	56	58	76	86	33	87	95	64	44	96	83	96	88	88	49	131	131	171	256	241	222	76	76	87	60
ACICU_01538	70	20	101	85	23	32	25	32	31	30	40	49	12	10	68	41	25	25	49	67	52	45	19	14	7	5	23	11	25	31	17	4	22	29	44	17	36	30	51	52	53	87	98	47	21	29	16	16
ACICU_01539	65	35	102	85	74	48	53	38	60	42	30	24	43	44	78	116	56	70	72	49	72	47	59	58	45	16	73	51	67	55	37	23	47	47	95	60	63	55	82	80	73	52	115	58	72	214	157	137
ACICU_01540	36	10	29	24	8	10	18	16	19	8	27	10	14	9	16	10	12	10	26	44	27	18	18	15	8	18	16	23	23	21	6	6	5	10	21	13	20	13	28	26	43	26	55	30	20	37	25	36
ACICU_01541	57	30	31	19	39	26	24	15	28	18	45	41	23	16	19	31	35	42	114	210	68	36	31	38	19	16	77	50	44	50	16	4	25	55	27	35	23	21	62	59	61	43	83	86	25	83	39	35
ACICU_01542	74	40	28	36	67	37	76	61	75	34	58	82	25	35	81	83	83	92	41	44	103	102	73	32	39	32	2219	1339	2017	1543	1027	897	1369	1452	1021	1137	31	27	108	135	148	155	148	94	27	33	29	25
ACICU_01543	155	66	70	83	116	63	57	72	87	62	70	85	72	82	96	85	68	94	69	68	111	125	81	75	84	48	228	111	212	214	85	74	110	117	163	93	74	51	107	79	133	151	161	182	42	67	96	80
ACICU_01544	1964	540	892	662	413	412	298	322	320	336	821	902	335	358	437	324	495	464	1373	1837	1080	899	412	300	427	376	642	503	941	1005	450	258	468	595	427	337	566	225	1104	1720	1053	1359	1131	1310	977	1838	707	827
ACICU_01545	2640	1199	1867	1381	1141	1084	1247	1113	1340	1099	1142	1396	1225	1591	1429	1271	1149	1436	1888	2294	1657	1621	925	1148	1605	1356	2211	1497	2682	2119	1383	968	1797	1835	1495	1098	2095	1109	2452	3617	1436	2460	2207	2046	1255	2190	1494	1412
ACICU_01546	46	34	34	22	18	16	21	30	28	18	40	34	33	21	25	39	17	27	49	46	42	53	28	30	49	25	30	14	46	24	21	17	19	25	45	12	37	21	45	41	52	55	57	60	14	46	26	19
ACICU_01547	2	0	0	0	3	0	0	0	0	0	0	0	0	0	0	1	1	2	0	0	0	0	0	0	0	0	0	0	1	1	0	0	1	0	0	0	0	2	0	2	1	0	0	0	0	0	1	0
ACICU_01548	92	58	48	70	38	19	28	21	39	27	27	21	26	19	31	34	28	37	24	30	44	46	26	26	16	10	46	28	91	50	20	12	12	22	69	55	14	20	43	43	90	64	91	84	13	35	30	32
ACICU_01549	121	57	73	100	58	44	94	56	98	80	47	36	64	70	96	125	65	75	63	56	150	73	68	64	92	41	95	53	129	75	35	32	39	87	79	71	57	59	172	117	158	94	174	149	80	70	86	81
ACICU_01550	11	5	14	11	2	3	4	7	15	7	6	2	5	7	2	5	3	6	5	1	9	4	7	2	3	5	3	2	4	3	5	0	3	1	8	2	3	1	1	9	7	5	7	5	0	1	2	4
ACICU_01551	43	25	77	93	17	16	46	32	48	45	29	20	75	60	37	35	20	28	19	11	59	49	28	22	12	9	18	20	30	24	12	12	17	22	24	20	16	19	32	30	35	36	55	39	11	15	20	26
ACICU_01552	546	324	2082	2100	79	38	793	193	685	390	14	8	3163	2142	19	16	16	12	56	15	25	34	12	10	3	9	16	16	2087	1633	3	3	11	8	17	9	20	13	38	18	345	219	554	442	9	23	7094	4407
ACICU_01553	49	36	208	116	25	16	47	30	45	24	21	16	154	188	9	20	13	15	29	31	28	21	13	14	18	9	13	3	113	140	8	6	12	11	20	7	21	9	16	15	34	48	57	37	14	23	410	196
ACICU_01554	1464	1023	1210	1400	1051	839	1101	804	1253	876	829	812	1148	1036	1142	1028	633	1119	2695	2260	910	889	1175	1016	1370	1357	1077	721	1060	926	814	668	792	788	1398	1180	1330	1013	1103	1170	993	1037	1620	1214	618	884	931	809
ACICU_01555	118	83	100	127	131	107	123	111	174	136	122	140	127	129	153	170	89	190	129	133	153	129	118	174	180	133	157	107	195	111	111	88	124	148	130	101	176	83	212	150	156	182	147	195	80	119	114	63
ACICU_01556	116	54	62	76	30	27	39	36	52	30	60	61	37	44	29	62	42	35	68	103	80	61	22	18	75	49	32	23	46	34	29	28	39	41	51	18	43	53	128	69	63	57	74	76	28	102	86	62
ACICU_01557	76	71	54	70	80	56	80	61	90	61	55	75	74	68	45	95	50	84	60	100	94	55	69	75	187	74	63	39	76	56	24	66	75	63	76	56	62	76	114	99	82	90	85	81	41	78	102	53
ACICU_01558	279	187	113	198	89	32	83	47	86	69	81	73	78	66	80	96	38	86	121	79	141	88	63	67	81	63	97	100	133	116	80	63	67	99	106	135	72	54	172	194	164	117	235	167	94	111	119	96
ACICU_01559	268	183	113	173	54	44	62	39	83	58	66	54	78	75	63	61	58	53	71	45	97	70	54	84	58	45	135	98	171	112	74	61	97	113	181	149	68	60	111	100	100	82	206	103	118	158	155	131
ACICU_01560	6820	5555	4555	3188	144	114	120	69	92	89	215	213	77	72	102	167	108	121	613	314	258	190	169	182	140	107	2879	2707	3305	3099	2760	2405	3847	3540	3764	3803	176	167	347	360	209	216	354	398	4252	5159	4845	4184
ACICU_01561	4139	3265	1418	3583	1016	709	1767	670	1375	1182	1131	815	1499	1357	1486	1972	846	948	2648	2973	2899	1692	1149	1609	1570	1168	1612	870	1588	719	1071	1306	1558	2261	1194	1200	1559	1124	7860	4547	3136	1438	3617	2594	1307	2393	2736	2154
ACICU_01562	66	38	51	52	25	14	57	27	35	26	20	19	32	29	32	46	19	30	24	29	40	30	25	20	44	31	57	21	61	70	20	7	27	27	21	37	36	17	53	60	30	47	36	60	35	50	47	29
ACICU_01563	48	11	26	25	10	10	6	7	9	10	9	19	14	9	8	15	13	10	13	37	31	17	5	7	9	9	20	5	11	22	3	11	5	9	24	17	13	12	18	18	32	21	20	15	11	60	15	20
ACICU_01564	3862	3250	2659	3195	2018	1755	3042	2047	3470	2658	3727	4007	2982	3033	2676	2777	1751	2805	2640	2893	4709	4066	2299	2492	3491	3232	2232	1799	3320	3179	1929	2138	2697	2813	3806	3569	2680	2126	6098	5492	3488	3982	4549	3734	2736	2899	3286	2597
ACICU_01565	0	1	0	0	0	0	0	0	0	0	0	0	0	0	0	0	0	0	0	1	0	0	0	0	0	0	0	0	0	0	0	0	0	0	0	0	0	0	0	0	1	0	0	0	0	0	0	0
ACICU_01566	5857	3521	3128	3046	3921	2891	3657	2490	4463	3392	5473	5563	3049	2921	3572	3843	2517	3798	4815	3162	8528	5595	3341	3917	3947	3101	4229	2547	4439	3602	3135	3172	3479	3269	3819	4020	3675	2659	5591	3117	5205	4540	6904	6087	1741	4143	3383	3231
ACICU_01567	193	78	139	61	34	38	94	27	55	52	126	77	53	48	67	77	49	58	122	117	110	102	53	65	70	37	103	79	131	100	48	53	62	77	58	55	87	81	178	114	147	132	186	114	55	274	101	117
ACICU_01568	1037	540	818	380	382	281	251	301	264	180	626	703	232	242	273	266	358	360	1082	1392	603	598	292	231	316	315	478	281	384	529	259	158	371	306	279	132	404	290	574	711	389	775	699	706	587	1064	759	530
ACICU_01569	204	184	91	115	131	86	159	88	130	96	78	87	99	96	81	165	112	146	121	83	167	132	130	134	126	114	193	174	156	126	71	95	60	99	182	149	108	74	153	221	154	144	178	161	102	133	160	124
ACICU_01570	72	15	30	37	29	15	23	16	34	20	40	33	15	18	24	33	28	23	82	100	74	43	16	34	8	12	29	24	52	42	11	7	14	25	30	21	14	11	73	37	37	38	49	37	32	84	36	30
ACICU_01571	67	14	47	12	36	46	15	22	38	19	66	91	15	15	27	31	37	33	94	301	52	45	22	26	32	28	47	20	39	87	22	5	19	22	22	10	31	26	68	65	37	126	82	75	39	109	50	32
ACICU_01572	581	424	335	320	311	268	369	293	386	340	633	627	358	312	433	471	294	362	645	398	818	569	360	367	493	391	388	255	458	427	276	200	306	337	555	471	414	310	578	479	510	492	953	664	423	428	356	397
ACICU_01573	45	16	14	20	23	12	11	10	19	23	22	16	17	17	28	20	21	19	29	15	42	28	16	18	16	10	19	15	16	30	11	7	8	28	39	19	24	15	30	50	34	34	54	30	31	53	23	25
ACICU_01574	43222	26588	25661	27549	16872	12575	14874	10964	13472	10909	15182	14600	11322	11759	14675	13734	12594	19647	11355	10207	17203	15828	15144	15470	19263	17084	13808	12146	19697	19568	14437	11335	13863	15542	11499	10316	18054	12870	12446	13788	17272	19475	24050	17709	11568	19074	15985	11649
ACICU_01575	16	12	11	4	5	1	4	3	9	4	6	4	4	5	4	5	4	7	5	9	8	5	9	6	12	8	6	6	5	12	1	13	7	7	8	5	11	8	8	7	4	11	7	5	3	11	10	2
ACICU_01576	11320	8375	4713	5508	2815	1940	5124	2625	4098	2864	2733	2176	3713	3383	3764	4303	2029	3088	2127	1068	3356	3441	3098	2810	8534	7385	2325	2667	4884	3734	2739	3260	2724	2256	5336	5488	5847	6623	2217	1610	2590	2011	4434	2821	1710	2558	3103	3081
ACICU_01577	46	20	19	10	22	6	9	11	14	9	16	27	8	2	9	19	12	16	32	85	38	27	8	13	5	5	30	11	18	14	8	10	10	12	11	11	18	6	30	35	39	35	24	35	16	51	25	24
ACICU_01578	322	56	122	82	96	65	61	90	125	70	111	161	79	89	88	64	53	82	99	187	116	86	63	73	113	125	76	52	102	134	42	28	66	53	119	51	101	80	115	155	98	184	171	122	104	159	102	97
ACICU_01579	640	274	401	364	197	230	243	242	371	234	350	416	224	246	319	349	202	251	514	445	414	348	264	251	311	298	336	218	360	326	228	161	199	241	348	193	351	237	526	484	369	462	560	492	306	578	351	304
ACICU_01580	150	69	115	124	116	103	111	108	131	98	102	127	69	109	137	115	89	129	118	158	139	105	144	119	135	130	130	90	135	176	85	68	86	109	129	84	127	76	155	240	131	176	153	141	97	119	130	89
ACICU_01581	689	319	331	303	241	204	233	188	303	207	450	452	236	250	273	286	179	294	475	507	591	491	271	263	295	229	303	204	394	333	173	153	255	268	301	254	296	212	622	566	489	548	577	493	240	498	341	293
ACICU_01582	129	50	71	44	57	47	47	59	88	63	82	97	57	55	77	68	38	89	82	91	103	71	57	43	128	90	87	73	46	91	32	37	50	57	127	46	100	66	73	92	52	95	82	84	55	109	62	39
ACICU_01583	63	24	43	20	42	42	37	40	26	36	54	50	24	32	27	33	28	29	41	47	35	40	22	19	41	39	43	15	24	30	22	18	27	19	65	31	40	19	26	33	44	51	71	38	10	33	19	22
ACICU_01584	1148	763	496	646	704	514	1008	537	1124	842	1026	816	978	751	875	977	576	819	1169	528	1562	1207	869	965	957	739	657	664	783	873	556	564	655	732	1168	929	860	688	1104	1057	1305	758	1693	1023	611	654	671	795
ACICU_01585	24	7	14	8	17	12	3	7	7	5	18	33	3	0	5	3	12	19	46	37	13	7	20	13	12	23	14	6	21	18	2	5	6	10	9	4	23	17	18	18	23	39	35	35	6	18	7	8
ACICU_01586	140	89	145	85	147	144	149	138	158	132	203	249	119	111	151	160	149	146	147	396	154	151	151	143	144	107	83	49	107	121	53	31	64	65	93	63	143	79	189	199	114	269	177	197	86	148	70	65
ACICU_01587	727	375	385	337	426	312	344	347	458	334	643	577	401	388	366	473	235	370	427	273	641	562	376	338	655	525	447	305	310	413	313	220	319	300	623	399	398	311	429	428	504	549	864	544	307	308	322	375
ACICU_01588	213	59	97	87	72	54	74	100	112	78	97	105	75	81	101	107	86	115	149	185	169	82	71	65	152	106	110	59	89	106	56	70	81	94	121	77	101	63	139	144	144	174	260	133	57	151	59	77
ACICU_01589	1668	1025	853	1154	621	497	822	502	840	784	892	1011	834	641	839	954	693	792	1370	1272	1756	1270	783	784	959	767	824	484	1066	765	626	631	708	1030	924	656	726	510	2010	1503	1507	1553	1930	1616	666	1285	1005	899
ACICU_01590	748	468	486	374	415	421	529	470	609	432	931	718	584	498	405	520	311	519	360	317	716	874	491	503	613	643	503	415	458	441	231	308	390	275	659	511	599	540	684	852	667	562	881	643	435	623	464	547
ACICU_01591	95	39	39	39	40	46	34	41	61	39	109	87	45	43	47	61	36	54	26	39	84	109	44	44	67	51	95	34	66	97	26	23	26	36	86	46	16	10	68	51	59	66	75	51	45	60	42	36
ACICU_01592	3093	2032	1908	1429	2255	1802	1958	1793	2354	1876	2500	2478	2100	2115	1793	1974	1342	2368	1976	1960	3170	2485	2113	1834	2615	2489	2167	1423	1918	1998	1472	1470	1876	1566	2143	1586	2256	2042	2671	2032	2429	2377	3145	2767	1346	2788	2970	2394
ACICU_01593	3082	1783	1793	1485	1954	1304	1373	1143	1636	1330	1979	2111	1151	1144	1630	1629	1238	1853	2351	1866	2734	1879	1592	1699	2095	1451	1928	1060	1728	2126	1153	824	1285	1551	1397	1167	1948	1526	2629	2023	2080	2515	3255	3107	1278	2248	2122	1890
ACICU_01594	2555	1952	1508	1502	1738	1330	1780	1103	2244	1644	2020	2276	1440	1430	2128	2412	1332	1976	2512	1532	3060	2004	1755	2065	2287	1702	2256	1570	2338	1970	1379	1490	1796	1698	1573	1448	2267	2037	3218	2493	2290	2428	3128	2830	1690	1942	2165	1823
ACICU_01595	797	265	264	260	287	230	243	244	419	256	347	384	256	257	244	317	273	303	337	403	560	385	310	261	334	292	354	153	353	404	188	212	156	185	410	190	286	268	535	423	402	483	606	378	169	445	307	293
ACICU_01596	460	301	302	312	350	279	239	237	407	285	388	412	294	300	274	377	179	326	256	199	389	354	285	246	437	312	363	213	382	305	200	263	313	176	355	215	387	328	498	281	450	388	430	459	159	311	366	308
ACICU_01597	774	382	239	339	196	134	232	136	276	219	427	355	217	232	249	271	180	248	584	301	711	461	251	217	270	246	213	180	294	227	174	157	193	230	326	207	259	191	520	421	478	276	740	461	185	529	273	382
ACICU_01598	588	394	354	428	370	256	347	302	562	370	451	512	382	314	378	483	304	454	442	376	618	478	378	433	587	408	432	275	434	367	273	259	338	399	424	390	450	329	623	564	546	458	645	515	313	502	418	419
ACICU_01599	599	237	323	289	272	252	249	259	334	293	446	428	230	227	298	276	189	294	365	283	421	386	235	275	466	326	360	234	291	331	220	226	253	198	368	299	303	281	303	300	345	345	475	415	273	419	271	244
ACICU_01600	139	59	91	72	90	59	76	87	114	71	87	114	61	64	70	83	79	110	74	119	127	90	69	76	78	84	129	63	132	107	52	50	63	74	99	111	93	55	89	89	80	153	102	127	64	128	66	71
ACICU_01601	132	36	77	64	57	57	39	63	53	49	80	91	34	37	46	48	42	65	76	130	128	72	37	45	89	73	83	42	83	67	36	40	40	47	61	51	40	46	84	59	73	80	88	74	35	94	69	53
ACICU_01602	3358	2005	1809	2087	1615	1209	1687	1163	2026	1505	1952	2007	1278	1332	1633	1996	1202	1760	2478	1916	3242	1895	1509	1992	1932	1604	1861	1103	2206	1431	1311	1279	1588	1507	1591	1394	2001	1760	3312	1821	1950	1995	2777	2459	1235	1932	1910	1487
ACICU_01603	293	168	155	197	372	194	359	157	605	281	181	153	368	244	343	494	182	295	161	134	256	206	373	480	524	348	577	336	295	320	248	413	296	311	444	336	313	340	268	284	427	168	335	278	79	172	348	240
ACICU_01604	1053	664	422	395	608	348	580	389	599	433	428	408	444	417	516	639	402	478	687	387	696	460	495	589	882	452	719	495	525	562	379	397	442	477	469	531	616	482	724	881	603	618	976	745	497	511	596	537
ACICU_01605	229	131	128	117	85	97	88	109	133	103	149	171	72	75	128	129	93	110	166	105	184	131	113	101	166	123	152	73	132	91	58	54	98	84	139	100	124	108	169	141	147	164	183	189	119	149	138	126
ACICU_01606	86	53	51	58	44	42	58	33	76	54	36	31	44	50	36	61	20	37	39	18	55	37	57	59	69	56	59	36	36	44	46	11	25	42	68	39	49	68	103	90	61	49	62	38	43	46	79	53
ACICU_01607	765	468	507	468	542	407	489	461	602	446	560	486	467	459	434	556	343	557	488	587	581	471	509	496	695	660	614	382	533	575	340	266	396	497	590	396	575	445	729	861	625	641	735	648	364	684	618	463
ACICU_01608	502	162	251	179	303	211	190	227	262	191	244	287	166	194	194	222	167	273	237	380	347	241	185	196	358	297	304	161	228	344	140	101	184	188	239	127	229	174	326	395	244	501	347	322	179	410	264	184
ACICU_01609	125	29	47	36	47	26	29	35	49	41	32	50	25	38	46	30	33	38	38	69	71	42	38	29	57	64	59	24	47	54	24	16	20	38	64	19	44	39	61	61	52	80	82	59	31	84	50	58
ACICU_01610	11	3	4	5	3	5	6	1	2	1	3	3	0	1	0	4	2	5	4	11	10	9	1	1	5	1	2	2	2	7	1	2	1	0	6	3	1	0	3	2	6	5	13	8	3	4	4	5
ACICU_01611	56	27	36	40	29	23	26	24	40	23	30	36	36	24	40	34	40	38	52	39	64	43	38	30	31	26	35	27	47	36	29	14	27	40	42	47	39	30	36	59	56	73	63	55	22	54	51	49
ACICU_01612	158	108	107	113	69	52	90	37	126	77	66	76	75	71	99	125	47	62	67	61	114	90	74	81	137	89	111	65	143	62	51	69	86	82	93	110	133	98	172	104	136	99	141	133	78	125	166	138
ACICU_01613	1778	806	812	687	1036	618	977	731	1235	664	900	799	759	757	744	1052	713	890	852	1275	1893	1151	759	758	1263	981	1627	657	1064	1179	543	654	557	735	1074	892	798	697	1284	1514	1549	2072	2298	2217	855	1338	1410	1073
ACICU_01614	1993	1374	1090	1312	684	518	963	567	1160	818	1023	1054	809	729	1009	1041	618	859	1507	1171	2236	1269	739	806	1224	983	1139	627	1118	798	627	562	908	1063	858	859	1060	800	1869	1091	1808	1617	2364	2342	758	1703	1599	1594
ACICU_01615	4302	2488	2825	2279	1667	1190	1692	1329	2020	1639	1895	2105	1694	1505	1774	2238	1089	1774	2317	1812	3322	2232	1394	1564	4198	2827	2869	1303	1978	1827	1346	1551	1768	1392	2193	1855	2158	1966	2756	1430	2491	2316	3614	3468	1047	3198	2961	2692
ACICU_01616	306	72	102	85	108	65	92	89	91	52	79	91	52	69	133	107	67	108	107	129	298	134	79	72	260	116	170	67	108	102	46	70	84	78	123	84	100	104	95	78	112	129	278	238	81	177	155	125
ACICU_01617	155	81	106	96	86	63	73	56	78	62	117	144	46	51	83	91	82	120	139	126	195	128	94	126	81	77	164	82	100	70	50	52	88	79	76	53	134	74	187	137	155	168	217	250	93	256	145	114
ACICU_01618	837	629	534	518	973	730	665	623	950	693	878	814	717	682	766	832	475	956	862	876	1016	836	925	921	1012	720	1061	564	768	881	803	654	701	733	844	623	913	556	1019	987	1147	971	1120	1243	525	827	1103	771
ACICU_01619	32761	26363	21464	23070	29081	23541	39585	23374	31840	29837	33212	31379	24200	26526	34518	36535	18469	31072	28223	24120	36153	31934	27600	32222	25784	24917	27295	19962	31284	24961	31463	29394	22239	27121	31619	33034	28836	18677	26365	27642	28532	28656	34620	28638	14254	20788	15948	19122
ACICU_01620	2418	2188	2045	1298	1811	1484	2091	1497	1591	1373	2118	2109	1545	1536	1677	1664	1531	1910	2645	2011	2421	2300	1626	1627	2050	2409	2475	1799	2624	2407	1415	1364	2067	2157	2015	1880	2456	1834	2059	2234	1662	2318	2465	2212	2073	2418	3029	2131
ACICU_01621	577	83	247	104	154	119	81	119	74	63	276	289	77	84	73	76	114	114	243	438	304	238	118	61	161	138	111	80	152	250	60	66	72	81	163	69	132	80	123	195	144	241	264	183	129	512	189	188
ACICU_01622	383	169	232	156	159	155	165	176	184	136	415	428	156	149	172	204	143	213	262	323	439	390	190	155	284	176	170	96	223	234	139	89	139	147	225	124	192	123	314	266	326	369	536	335	178	376	196	196
ACICU_01623	181	122	126	160	135	66	171	102	163	132	81	78	136	97	161	164	81	121	97	91	145	121	153	110	72	64	149	162	132	129	70	118	116	122	161	200	158	127	171	245	200	173	309	160	64	100	65	64
ACICU_01624	160	55	55	71	73	59	52	47	77	49	71	68	46	46	57	62	59	75	54	83	142	74	54	52	48	53	59	34	81	68	51	29	22	45	57	32	52	35	105	109	113	198	178	138	29	91	97	72
ACICU_01625	259	139	203	162	89	72	79	67	90	80	93	82	77	88	90	94	69	97	426	451	110	84	80	74	147	138	133	92	119	178	75	57	62	104	79	74	117	83	150	173	148	146	175	149	121	182	131	155
ACICU_01626	3805	1756	2480	1995	1985	1464	1539	1517	2039	1341	1877	1831	1449	1636	1844	1759	1195	1864	4987	4557	2168	1797	1697	1357	2363	1926	2005	1347	1873	2533	1202	1141	1236	1212	2378	1220	2328	1846	2077	2263	1767	2474	3491	2329	1246	2250	1657	1661
ACICU_01627	5244	2863	3311	2881	3002	2288	2754	2356	3256	2442	3865	4059	2559	2327	2933	3610	1883	3315	5025	5498	4412	3475	2471	2806	3498	2694	4383	2655	3790	3992	2703	2332	3170	2934	2625	1913	3553	2803	4786	4209	4784	5577	5810	4153	3605	5674	3714	3456
ACICU_01628	29	15	25	31	24	25	23	21	33	30	26	12	28	18	37	46	18	19	19	36	36	20	23	19	38	21	41	33	33	22	12	29	20	32	62	37	24	18	44	24	34	30	42	21	8	30	16	13
ACICU_01629	28	14	13	17	19	9	17	10	17	7	11	10	13	9	6	15	5	8	9	6	19	8	8	22	14	9	26	13	21	23	11	19	14	17	16	12	26	16	9	6	12	24	16	16	10	16	18	11
ACICU_01630	15	6	10	17	4	5	5	3	4	5	5	3	3	2	0	3	2	1	2	4	6	1	2	4	5	2	4	2	8	4	2	0	1	4	3	2	3	3	7	5	3	4	6	6	1	12	3	4
ACICU_01631	43	22	26	13	31	22	24	18	18	21	18	18	21	17	13	26	8	20	19	19	48	21	18	22	20	12	25	13	24	18	28	22	27	18	29	24	27	18	26	45	33	30	38	28	32	32	29	24
ACICU_01632	11	5	2	6	7	6	1	6	7	6	6	6	3	2	2	4	5	8	10	8	16	7	4	5	6	7	6	1	4	1	3	6	3	7	11	9	12	1	17	10	6	12	17	11	3	11	12	12
ACICU_01633	183	115	102	120	116	89	132	89	144	113	119	90	112	98	152	119	104	151	110	156	197	144	124	108	140	90	212	147	197	185	130	101	129	133	198	202	101	96	206	248	175	177	261	204	134	166	191	127
ACICU_01634	552	286	354	329	337	220	411	360	527	411	472	452	357	337	458	486	278	437	257	222	522	475	345	282	225	186	467	334	522	589	455	316	462	487	624	530	395	245	549	480	468	579	672	493	324	502	314	294
ACICU_01635	203	112	139	140	106	95	186	134	182	172	135	166	125	108	212	236	101	169	94	59	178	139	140	164	123	56	162	123	208	159	130	177	162	178	199	186	123	99	165	180	177	159	227	140	80	126	118	79
ACICU_01636	738	421	447	508	477	368	582	462	768	538	464	460	319	284	659	662	391	564	203	153	588	494	395	428	230	178	395	375	513	448	548	488	456	504	730	664	430	387	455	471	575	466	621	452	287	580	419	339
ACICU_01637	289	231	297	317	264	185	442	290	463	297	247	238	239	246	375	539	166	291	100	76	221	332	294	349	157	137	300	247	263	200	325	389	300	260	331	455	270	256	288	218	293	242	321	248	145	259	293	164
ACICU_01638	343	200	230	236	275	162	298	210	417	247	259	239	206	197	339	421	186	267	111	92	285	264	253	255	191	131	228	195	259	194	256	262	213	235	391	312	220	212	262	225	309	216	362	260	126	421	235	202
ACICU_01639	214	144	176	172	145	107	143	145	213	130	357	316	128	105	143	334	85	192	144	142	305	345	148	121	250	100	141	108	154	89	143	256	185	113	226	163	171	149	303	240	406	242	375	295	143	479	351	263
ACICU_01640	230	52	102	100	75	55	53	83	91	90	80	63	80	54	53	77	63	60	51	86	118	71	87	63	71	109	110	38	66	69	28	26	40	55	67	58	58	32	97	89	127	154	150	111	48	136	95	73
ACICU_01641	32	7	27	23	18	14	11	20	11	9	9	12	10	8	10	9	10	14	12	16	17	8	17	9	10	16	17	7	8	15	7	9	2	5	14	16	15	10	10	14	16	11	30	22	9	11	22	15
ACICU_01642	298	226	296	245	129	102	115	96	157	112	165	168	113	106	99	152	77	154	154	192	207	195	130	114	161	154	254	170	167	164	93	82	120	114	117	80	190	123	228	228	228	252	250	233	208	381	285	183
ACICU_01643	248	128	163	207	151	116	115	106	151	111	158	152	107	108	126	167	108	152	182	239	198	185	108	129	170	154	159	112	169	148	76	64	123	131	139	91	145	110	218	263	250	224	234	205	122	277	190	169
ACICU_01644	277	157	341	140	639	761	373	814	446	432	482	743	292	444	444	429	422	482	196	608	307	277	397	400	455	691	365	165	297	615	319	222	316	229	481	277	406	249	252	250	177	539	221	320	168	129	171	122
ACICU_01645	73	37	65	34	58	42	24	34	36	47	64	61	30	33	36	36	42	51	76	82	59	63	41	28	28	26	84	47	63	67	38	33	45	45	32	19	43	21	72	62	59	82	72	66	36	65	53	63
ACICU_01646	489	140	185	125	113	84	119	81	147	78	334	189	142	78	90	198	90	114	282	297	342	270	83	102	217	156	221	139	174	166	81	103	94	100	120	106	167	132	266	265	335	195	426	204	134	592	256	296
ACICU_01647	173	31	66	39	68	39	46	35	59	24	64	68	15	28	58	40	51	67	105	126	90	70	34	29	53	49	83	21	59	73	35	28	29	60	54	33	46	36	99	87	91	96	126	84	29	121	66	72
ACICU_01648	627	386	215	280	292	229	571	337	603	454	380	299	457	353	507	487	278	338	360	204	512	385	302	292	469	337	322	240	409	353	235	208	287	341	372	343	369	348	745	406	521	379	621	472	180	352	354	352
ACICU_01649	63	13	8	16	28	13	35	16	46	9	9	16	27	11	28	31	27	22	21	23	37	16	23	32	9	11	26	20	51	28	3	5	7	23	18	18	14	9	35	37	40	24	27	22	7	33	14	20
ACICU_01650	1822	1617	1137	1242	928	624	1339	629	1318	997	1020	1093	1022	957	1128	1412	703	1121	2300	1275	1919	1273	913	1218	1473	948	1780	1176	1427	1102	749	927	1078	1080	876	970	1396	1138	1874	1458	1524	1208	1909	1783	1266	1974	1915	1424
ACICU_01651	244	121	155	132	152	134	105	161	183	148	165	216	103	127	131	129	126	214	165	316	189	163	123	143	149	143	130	71	142	151	75	97	108	101	170	90	112	61	206	182	134	206	181	129	93	219	107	106
ACICU_01652	447	277	260	246	350	259	351	280	484	353	378	341	373	304	369	350	273	334	357	308	493	364	369	370	463	318	406	342	382	339	241	250	283	302	479	358	312	200	483	474	384	346	449	389	196	360	299	277
ACICU_01653	2	2	1	0	0	3	0	0	1	0	0	1	0	1	1	3	0	0	0	4	0	0	2	0	0	0	0	0	0	3	0	0	0	2	0	2	2	0	0	2	1	0	3	1	0	2	0	1
ACICU_01654	501	256	339	214	382	328	340	332	411	321	263	359	280	358	334	373	300	412	184	445	408	270	284	301	519	423	373	162	335	351	333	234	329	396	497	304	352	234	400	453	308	557	450	431	205	256	301	252
ACICU_01655	2400	1412	1337	1333	1111	1022	1242	1006	1489	1208	1249	1578	1117	1244	1299	1330	900	1360	1525	1779	1872	1538	1148	1342	1787	1423	1322	852	1290	1166	1272	1106	1522	1324	1432	1385	1414	1018	1686	1432	1611	1886	2265	2080	1244	1291	1417	1129
ACICU_01656	752	242	206	223	156	132	187	113	199	142	337	256	216	159	214	281	134	149	571	573	596	355	202	171	303	180	199	103	242	182	198	154	176	236	308	177	162	118	410	270	375	277	695	304	199	466	208	320
ACICU_01657	1585	548	512	675	309	298	439	256	440	391	496	459	429	413	393	478	301	437	453	727	1138	640	320	362	488	403	423	214	607	353	382	445	547	561	438	435	425	351	1482	910	908	733	903	964	338	907	815	542
ACICU_01658	2362	914	1396	1306	920	1095	942	923	887	782	1270	956	1201	1096	845	900	862	1161	1238	2478	1714	1418	808	916	914	1170	1290	760	1127	846	868	717	961	1173	1327	913	856	605	1728	1840	2873	1523	2554	1567	521	2173	1074	1504
ACICU_01659	3194	1443	1976	1813	2250	2141	1866	1834	2101	1857	2648	2742	2108	1897	1970	1894	1680	2478	2986	3053	3647	2388	2058	2067	2153	2257	2479	1563	2524	2111	1930	1492	2195	1781	2259	1860	1813	1329	2781	2331	3174	3124	3825	3358	1053	2594	1724	1896
ACICU_01660	1192	679	782	1008	1355	1080	1256	1004	1375	1112	831	1050	1041	1103	1151	1508	977	1606	1159	1579	1568	964	1147	1636	1816	1199	1700	798	1450	1225	1016	1100	1397	1213	934	887	1165	947	1734	1257	1086	1828	1524	1797	547	1155	945	727
ACICU_01661	496	189	211	284	248	128	133	98	190	110	263	180	141	121	158	118	160	173	491	482	329	287	211	184	148	149	227	192	185	201	79	43	70	123	158	127	146	108	265	410	282	255	363	243	181	418	237	220
ACICU_01662	354	188	216	200	80	132	224	142	219	150	168	202	164	113	212	247	138	153	210	206	227	158	113	97	98	165	171	122	263	205	115	70	137	198	194	178	168	154	294	200	224	218	282	238	129	328	223	271
ACICU_01663	1897	920	985	637	851	697	881	846	917	729	633	701	698	765	915	926	711	820	685	759	668	554	670	515	660	1059	644	449	846	1183	498	340	420	523	854	608	746	636	1092	869	556	829	1049	871	427	737	791	589
ACICU_01664	2625	1439	1684	1384	1525	1197	1458	1405	1900	1432	2234	2412	1510	1486	1676	1739	1068	1644	1891	1614	2394	2257	1447	1309	2136	1781	1730	1289	1849	2219	1229	1132	1375	1357	2985	2155	1670	1270	1871	1864	1784	2273	2426	1888	1422	1671	1562	1171
ACICU_01665	143	105	83	108	105	66	140	83	124	93	106	82	109	87	134	128	85	114	124	84	149	132	116	94	115	75	137	85	156	144	73	72	80	128	125	129	122	85	162	236	161	159	241	157	113	114	84	97
ACICU_01666	128	50	51	52	29	21	37	18	58	27	88	92	45	43	68	52	26	46	93	48	164	71	31	45	61	75	85	40	77	58	29	24	41	34	70	28	63	39	118	95	105	84	159	128	43	83	65	64
ACICU_01667	170	134	67	93	53	48	84	43	85	54	87	68	80	75	86	108	70	89	123	69	163	96	66	73	96	77	178	63	105	80	71	68	91	86	80	68	63	52	167	127	480	298	517	682	103	152	219	214
ACICU_01668	156	71	60	50	79	37	63	55	61	52	60	46	42	44	79	72	58	88	59	63	129	111	37	64	92	49	170	51	94	72	48	32	49	58	46	36	86	45	94	122	417	412	549	691	73	149	143	131
ACICU_01669	2341	1824	1403	1898	1529	956	1712	849	1352	1068	1526	1413	1525	1253	1430	1856	983	1342	2926	2007	2846	1849	1111	1767	1676	1237	3461	1431	2150	1482	1224	1383	1270	1712	1230	1433	1628	983	2905	1913	3574	2808	5002	4153	1639	2418	1988	2315
ACICU_01670	135	38	99	41	41	21	9	31	10	18	67	64	16	16	17	14	30	30	83	333	113	68	28	29	29	23	103	19	34	51	15	25	16	40	23	15	33	13	65	109	88	168	108	126	39	241	68	62
ACICU_01671	38	27	20	18	15	14	30	23	17	27	29	20	31	21	22	18	15	27	53	24	41	20	31	26	15	21	42	22	32	33	16	11	17	28	20	20	23	30	30	17	14	24	54	37	5	27	38	26
ACICU_01672	2887	2628	71	81	81	51	88	62	88	61	107	89	42	46	87	116	43	104	92	67	123	79	67	71	93	51	157	81	104	76	64	55	65	48	48	85	86	79	113	133	152	187	145	187	88	191	101	82
ACICU_01673	1553	892	34	30	38	34	34	32	51	41	222	191	16	15	41	38	31	38	51	51	43	41	36	52	45	50	61	19	41	34	26	20	27	33	46	23	42	25	59	70	77	68	66	78	42	134	59	38
ACICU_01674	1458	672	49	36	37	22	44	29	49	34	166	133	19	25	47	45	43	42	55	54	62	29	24	38	44	44	62	33	35	33	27	16	31	34	37	27	32	32	57	59	68	61	68	72	39	118	41	42
ACICU_01675	1654	907	150	141	158	157	143	163	181	157	744	687	118	147	160	161	148	193	180	254	211	179	163	163	188	139	200	130	209	186	111	79	91	145	169	121	183	112	204	291	207	290	267	190	154	319	194	122
ACICU_01676	4063	2425	172	184	239	189	312	168	276	178	1042	910	241	203	278	347	143	229	229	201	317	239	244	282	204	190	283	221	236	206	159	195	148	228	280	325	212	192	223	321	359	308	407	313	184	371	263	237
ACICU_01677	197	85	10	19	25	18	9	21	24	13	110	110	22	10	22	6	20	25	23	36	19	11	15	11	28	15	15	6	28	22	13	9	10	25	17	19	15	8	30	30	21	44	30	31	18	22	18	15
ACICU_01678	233	123	22	29	41	18	39	24	45	33	219	169	27	23	26	34	24	35	30	32	63	33	30	32	39	28	23	20	27	28	14	15	20	21	36	26	31	17	52	31	52	53	64	56	19	51	46	38
ACICU_01679	15170	13754	1830	2542	659	560	1213	534	1363	843	5483	5003	594	522	1004	1352	383	651	621	374	795	467	749	1250	966	695	863	598	716	405	442	613	498	459	614	846	898	869	867	631	655	476	668	488	378	901	502	436
ACICU_01680	27	15	5	6	0	2	1	2	4	0	32	20	2	1	2	4	1	1	4	4	5	5	2	0	3	3	1	3	1	2	0	6	3	0	1	3	1	1	4	2	5	6	1	6	0	8	6	0
ACICU_01681	998	467	130	126	62	61	100	56	97	71	624	469	68	63	92	112	78	88	86	81	139	73	91	82	84	59	117	59	106	87	46	37	54	67	87	55	73	65	116	161	137	120	135	103	94	167	97	83
ACICU_01682	35	15	12	22	7	6	18	8	18	11	56	54	7	2	21	8	7	5	10	15	16	5	8	5	11	9	16	7	17	13	4	0	6	8	9	7	9	2	29	11	24	27	24	15	11	19	14	12
ACICU_01683	2096	2086	236	264	84	99	127	82	147	92	4711	4577	89	72	118	155	52	85	148	94	134	86	84	156	195	161	188	87	131	99	74	91	87	72	134	90	177	131	329	153	138	110	160	128	128	248	124	120
ACICU_01684	732	407	359	393	1246	683	1231	839	1205	907	7514	6682	664	500	1295	1111	850	1163	3067	1687	1468	1119	1194	1209	1470	986	1489	1242	998	931	742	547	759	1025	1608	1420	1324	1021	570	615	801	730	1357	1094	553	861	455	401
ACICU_01685	52	18	25	30	38	32	38	31	52	35	61	46	36	30	56	47	31	44	62	70	75	37	42	40	58	37	51	15	66	43	30	19	32	44	70	31	36	42	60	65	37	55	67	40	20	57	32	32
ACICU_01686	56	55	39	59	53	42	79	67	111	78	50	68	58	73	50	70	41	80	53	77	65	59	80	57	106	69	44	40	94	55	41	65	73	49	68	60	81	60	120	36	65	72	60	65	20	72	56	28
ACICU_01687	199	102	107	91	69	63	91	74	136	90	138	111	86	93	78	80	53	109	92	90	160	151	63	76	121	82	89	52	104	80	54	54	61	68	108	82	90	75	169	106	165	131	169	136	58	140	99	83
ACICU_01688	88	66	40	45	52	36	74	41	119	81	50	46	54	74	73	95	44	66	54	34	100	56	56	76	132	58	53	47	56	71	48	59	63	60	57	103	60	44	124	61	98	74	92	72	32	37	44	46
ACICU_01689	92	47	67	42	47	26	44	17	37	29	34	30	49	30	51	42	38	36	86	47	77	44	46	50	61	33	91	48	56	57	19	24	37	42	50	38	54	33	40	45	51	40	73	50	60	90	95	68
ACICU_01690	14	16	13	8	11	12	13	14	15	14	19	16	14	8	13	13	10	12	25	11	22	13	20	10	5	8	32	10	17	23	6	15	11	12	11	11	18	13	32	22	18	23	23	26	12	29	23	28
ACICU_01691	1362	966	1030	1049	984	797	1238	912	1420	1037	1056	981	1376	1300	1049	1259	670	1461	814	1001	1183	1266	1037	947	1907	1589	1392	1020	1253	1325	882	845	1039	919	1289	1245	1678	1325	1916	2411	1644	1877	1853	1695	934	1509	1211	937
ACICU_01692	433	363	217	242	336	244	293	201	547	403	273	257	311	239	368	466	313	523	409	111	451	426	371	478	199	205	470	317	381	298	246	255	326	417	365	535	344	183	710	313	1168	1018	1903	1375	166	184	223	242
ACICU_01693	9	3	3	8	2	3	2	3	2	4	2	1	3	2	0	2	5	5	3	2	7	1	1	6	4	3	4	2	3	4	3	0	2	1	3	1	3	0	3	6	6	5	11	5	1	6	4	3
ACICU_01694	37	9	9	22	25	17	24	16	30	24	20	24	22	12	27	41	22	45	32	38	24	18	28	32	43	22	46	23	41	28	25	13	18	33	36	23	29	29	39	51	37	48	30	36	21	37	22	26
ACICU_01695	1	0	0	0	2	2	0	0	2	1	2	1	4	1	1	5	0	4	0	0	2	0	2	1	1	5	0	0	1	0	0	1	3	1	0	0	2	0	2	3	0	3	0	3	2	2	2	0
ACICU_01696	461	340	92	129	180	117	152	123	159	124	118	96	115	121	142	172	109	158	145	120	213	146	182	154	220	136	235	126	206	160	106	90	104	155	173	179	137	94	236	235	202	217	219	196	84	189	125	117
ACICU_01697	209	81	126	77	75	73	70	59	115	74	216	266	84	88	66	109	68	87	129	257	200	195	84	58	126	96	98	54	99	97	51	46	71	76	109	48	85	74	186	216	138	155	197	202	121	318	125	109
ACICU_01698	218	149	133	125	87	50	99	94	114	64	104	92	119	118	127	121	69	125	100	100	158	144	100	75	117	115	104	98	111	135	39	50	124	115	145	98	67	75	134	130	145	153	217	148	75	130	120	109
ACICU_01699	43	23	19	30	30	28	24	37	17	16	22	12	39	28	62	49	16	37	21	25	15	26	30	28	54	34	22	19	28	42	7	18	41	34	50	8	18	13	35	32	15	31	40	15	14	20	16	26
ACICU_01700	203	139	103	148	125	87	155	111	186	90	111	117	267	124	308	302	102	195	113	71	153	161	149	144	195	132	104	110	195	171	72	140	203	198	207	120	124	105	239	108	92	135	217	119	64	170	111	108
ACICU_01701	131	98	71	94	73	71	137	71	102	82	77	74	106	72	195	140	59	99	73	61	125	106	123	93	95	92	87	70	106	107	65	100	107	134	120	107	78	64	154	133	94	81	138	123	62	87	105	84
ACICU_01702	224	151	111	197	133	117	204	138	210	145	97	111	175	144	271	237	95	205	92	107	160	155	177	177	151	143	134	111	196	181	102	119	193	247	156	130	117	104	231	169	134	161	260	188	70	144	147	107
ACICU_01703	1977	1000	965	982	1273	1080	950	929	1442	1087	1463	1454	935	1007	1012	1010	1012	1242	1626	1640	2275	1393	1249	1259	1326	1104	1046	764	1269	1249	870	594	811	1029	1149	932	984	681	1787	1927	1508	1989	2156	1700	1115	1453	1105	1149
ACICU_01704	26	9	24	21	24	30	10	28	31	26	19	36	18	12	18	14	13	38	27	40	25	16	24	17	38	25	21	10	35	27	17	11	16	24	13	19	28	13	51	47	26	62	27	32	13	40	25	21
ACICU_01705	466	313	429	300	183	156	137	142	201	170	313	309	183	116	138	177	101	172	274	356	406	269	166	141	187	158	161	126	208	141	98	105	153	95	177	87	212	142	416	246	298	226	451	383	91	541	381	351
ACICU_01706	85	42	37	52	32	33	40	50	31	34	58	48	32	33	43	58	42	68	57	91	93	78	37	41	41	31	69	40	99	164	25	33	19	31	114	109	35	21	73	61	91	112	116	107	39	77	52	69
ACICU_01707	302	45	127	73	104	117	65	107	64	49	147	71	67	79	56	38	66	63	177	457	128	106	65	51	98	79	69	41	45	99	46	45	60	77	175	43	51	32	85	162	144	143	222	95	33	266	63	128
ACICU_01708	886	468	807	685	262	356	297	246	277	360	495	609	276	348	351	305	292	272	1041	2066	565	457	306	277	232	334	228	114	284	254	366	154	379	380	315	288	333	177	853	1269	566	978	667	834	586	685	443	442
ACICU_01709	103	58	80	72	37	31	51	58	76	63	63	50	34	50	54	67	38	52	72	52	75	78	51	51	38	27	83	37	68	49	46	37	28	52	53	62	43	36	65	108	69	89	103	79	61	88	76	49
ACICU_01710	1333	561	1275	609	1042	608	252	281	342	256	971	1192	205	230	397	615	971	1076	1091	3953	1252	611	630	797	207	151	1420	554	852	1353	515	504	852	890	381	309	559	396	1746	2358	929	2766	1547	1892	1294	2504	1233	816
ACICU_01711	112	57	38	45	85	43	68	66	144	70	164	153	58	52	104	71	68	54	183	116	151	146	99	63	63	43	51	66	71	94	55	31	65	57	195	145	60	53	51	86	47	56	94	63	50	64	74	40
ACICU_01712	23	22	7	27	6	7	17	13	16	25	31	20	19	11	12	25	8	12	36	30	40	28	13	10	7	7	9	13	17	7	16	12	11	29	37	26	16	11	21	22	20	14	11	29	7	26	17	11
ACICU_01713	0	0	1	1	0	0	1	0	1	0	0	1	0	0	0	0	0	0	0	1	1	0	0	0	0	0	1	1	0	0	0	0	1	0	0	0	0	0	0	0	1	1	1	3	0	1	0	0
ACICU_01714	15	1	4	3	1	5	3	7	2	6	9	3	1	7	3	2	5	2	8	9	6	3	7	5	4	1	7	3	7	1	1	1	4	3	5	1	4	0	7	6	8	6	10	7	7	4	4	7
ACICU_01715	132	37	33	36	39	20	36	37	43	49	55	46	38	42	55	44	39	65	83	84	82	68	42	37	53	32	57	45	55	44	49	25	35	43	46	26	28	24	101	109	83	85	94	80	32	67	41	49
ACICU_01716	978	645	558	567	455	309	419	375	498	390	752	762	410	368	369	587	309	487	702	541	937	760	413	376	710	513	553	308	505	387	288	516	377	278	477	292	462	522	1163	694	838	602	1067	884	270	616	671	511
ACICU_01717	82	36	61	53	52	38	22	20	28	21	53	85	6	11	44	66	38	49	59	186	87	82	36	44	20	22	71	33	58	40	21	24	40	70	22	34	25	15	147	113	81	126	87	99	53	115	81	49
ACICU_01718	458	205	238	187	206	138	151	108	211	180	298	296	142	138	201	176	164	221	268	320	446	248	157	161	221	194	190	79	214	233	155	74	174	214	183	163	177	129	416	327	232	334	334	283	148	368	232	202
ACICU_01719	369	145	159	135	109	94	83	104	131	113	311	325	112	89	112	113	85	140	325	281	347	237	130	132	124	112	95	83	127	154	115	71	125	131	136	111	110	96	261	203	293	209	436	277	122	318	186	181
ACICU_01720	81	29	24	29	407	256	324	255	415	313	530	490	308	280	430	435	289	446	518	343	598	501	413	313	371	292	375	340	407	443	230	184	279	257	488	336	436	269	506	690	640	669	1097	677	601	506	391	252
ACICU_01721	546	623	3	2	312	187	697	285	928	518	495	352	533	422	699	971	265	486	641	232	937	648	352	495	171	158	567	386	478	468	365	300	412	621	426	522	612	382	852	719	788	537	1086	844	582	693	683	571
ACICU_01722	249	28	0	0	110	85	153	144	118	69	113	103	88	89	102	66	185	141	247	216	216	145	151	72	59	106	67	49	53	68	20	22	67	72	117	23	86	64	122	215	172	170	434	224	46	195	53	65
ACICU_01723	133	36	0	0	48	44	26	8	33	14	78	80	8	14	24	29	59	68	50	259	80	55	37	70	18	23	203	64	114	57	64	23	78	69	16	43	62	29	164	162	77	157	93	151	115	420	106	69
ACICU_01724	436	167	3	0	221	149	143	146	280	112	250	246	120	130	119	143	170	200	259	385	257	222	209	160	192	124	153	95	175	237	74	75	72	152	185	85	144	93	331	445	354	367	303	231	158	245	177	127
ACICU_01725	821	151	5	0	499	469	426	476	520	284	620	503	337	357	393	474	342	509	439	1121	482	467	422	349	402	382	757	408	464	670	216	233	293	333	417	307	460	292	1021	1578	847	1448	811	634	207	889	327	271
ACICU_01726	7494	2210	45	18	984	972	1090	816	1181	915	3404	3722	789	863	1089	1039	997	1056	3306	3884	5321	2987	1154	1054	821	805	1135	764	1416	1168	849	523	1011	1160	1091	826	1067	689	5821	4267	3291	4779	5125	4849	2065	4841	1587	1807
ACICU_01727	2270	976	47	46	1673	934	1248	1110	1884	1104	1484	1526	1156	1036	1365	1500	928	1475	1188	1102	2267	1450	1300	1140	1465	1125	1844	880	1392	1550	922	881	1195	943	1349	921	1383	1090	2471	1195	2565	2537	2745	2134	715	1496	981	1194
ACICU_01728	487	302	48	84	469	278	464	334	521	386	368	299	389	352	459	578	234	376	279	217	446	350	338	324	410	337	586	399	487	362	273	288	357	310	442	349	501	310	436	447	672	438	697	568	239	345	329	372
ACICU_01729	925	606	560	546	563	450	658	464	728	555	1033	976	615	576	668	751	425	623	839	631	1274	946	518	521	725	603	739	454	790	711	544	465	650	584	757	658	711	526	1044	870	748	870	1379	1050	482	708	565	572
ACICU_01730	699	596	305	447	396	265	497	287	763	425	637	597	429	418	429	529	214	446	400	234	858	653	398	471	642	401	515	387	568	444	321	415	413	318	517	492	500	494	717	464	769	418	765	664	284	473	622	523
ACICU_01731	481	396	273	503	532	315	983	382	726	503	150	149	572	401	338	416	207	273	292	185	271	203	439	614	532	374	278	245	358	220	156	137	171	205	243	247	623	532	588	528	417	414	589	469	188	243	221	173
ACICU_01732	280	132	208	159	117	123	125	140	184	137	153	153	132	150	127	139	86	135	166	211	284	191	131	124	198	125	151	69	126	143	95	86	151	142	122	95	126	86	271	157	236	247	284	231	100	242	181	155
ACICU_01733	1000	316	513	650	209	182	130	158	171	126	256	321	71	99	182	157	196	239	571	771	489	314	186	204	160	127	366	155	315	286	169	69	146	188	113	122	137	72	538	466	376	724	491	619	343	894	601	433
ACICU_01734	85	52	59	142	14	24	24	23	14	19	52	69	27	30	22	14	19	22	47	35	82	57	12	22	34	26	34	18	37	23	32	35	29	26	16	10	21	9	103	98	40	58	62	86	96	107	84	56
ACICU_01735	391	187	371	531	95	86	26	106	64	65	170	278	54	88	76	94	79	115	153	262	230	155	41	76	65	71	46	14	15	16	10	14	7	16	18	8	56	42	414	218	175	206	116	168	151	492	394	224
ACICU_01736	706	367	411	716	161	137	132	125	147	135	301	376	118	184	197	196	119	173	286	233	445	277	102	206	120	112	136	50	90	80	60	44	64	60	54	63	122	80	622	428	324	249	318	291	280	637	558	414
ACICU_01737	551	280	305	465	144	114	107	102	109	114	181	320	77	91	130	174	126	142	199	272	278	186	87	113	126	95	111	50	97	75	42	51	50	58	64	43	82	72	396	272	232	175	169	205	148	429	371	227
ACICU_01738	329	152	222	245	110	98	73	86	83	70	141	162	59	83	86	87	68	101	130	163	175	148	60	85	119	95	94	26	57	41	41	38	68	42	52	19	51	33	205	201	134	139	121	176	96	263	281	190
ACICU_01739	246	125	341	152	23	22	10	15	12	11	24	23	10	18	11	29	10	32	20	16	30	25	5	9	51	15	26	12	19	21	12	9	19	10	17	12	10	12	42	35	28	25	21	19	13	50	50	40
ACICU_01740	4978	2394	3333	2017	51	44	41	42	36	47	91	100	50	51	42	75	24	63	119	112	117	98	42	31	55	53	56	43	85	66	44	55	51	36	57	38	62	41	123	87	88	76	112	101	100	275	169	157
ACICU_01741	112	61	80	78	84	58	74	84	102	82	96	96	83	66	102	106	69	88	53	97	100	95	85	84	97	72	85	40	99	67	58	53	55	98	91	67	78	56	124	119	96	108	106	88	63	97	60	56
ACICU_01742	173	91	92	101	99	58	85	59	100	74	110	123	107	75	106	113	98	102	233	129	207	127	89	82	120	114	136	87	147	113	71	61	93	117	101	70	100	86	256	187	150	146	199	178	85	170	128	125
ACICU_01743	24	6	5	8	15	14	7	12	16	7	23	16	9	15	15	10	8	7	15	64	61	40	16	13	12	12	29	14	18	10	9	5	11	7	14	8	11	7	19	26	37	29	31	36	10	29	6	13
ACICU_01744	139	67	49	59	95	89	100	80	125	87	125	110	100	109	71	91	54	96	143	218	431	244	116	96	134	105	164	77	108	96	77	66	105	73	104	65	85	73	113	129	150	148	162	169	52	116	115	71
ACICU_01745	18	6	2	7	6	16	6	8	15	7	14	14	8	9	12	13	7	15	18	28	38	32	22	20	12	16	11	7	13	14	3	7	14	7	13	10	10	9	16	16	15	17	20	21	1	10	17	12
ACICU_01746	23	10	7	9	15	16	16	12	21	16	17	14	5	15	16	13	9	23	18	22	26	30	15	16	26	26	17	11	27	16	9	11	12	13	18	12	6	13	33	21	34	23	25	26	10	29	13	16
ACICU_01747	120	76	59	95	107	87	173	98	292	165	134	134	137	131	159	149	82	128	43	72	147	133	128	152	72	61	99	67	106	91	54	71	47	72	129	83	93	40	276	272	115	122	115	112	32	62	58	53
ACICU_01748	530	291	256	274	221	177	288	188	335	230	241	242	220	208	229	273	201	325	250	283	324	257	248	267	431	234	307	206	312	258	121	155	194	239	235	162	241	182	527	515	317	338	373	311	188	348	256	198
ACICU_01749	122	110	54	68	96	46	97	49	156	59	37	50	38	66	75	83	42	85	117	51	78	62	101	101	95	78	99	70	87	85	52	54	57	67	47	54	79	84	145	124	73	101	84	114	42	63	87	46
ACICU_01750	35	35	19	20	30	15	47	19	57	24	17	22	32	39	35	39	24	45	14	4	20	9	22	34	94	71	20	30	25	30	9	21	24	16	43	31	23	33	26	34	13	33	31	22	11	16	23	15
ACICU_01751	133	76	64	77	47	46	73	63	88	58	66	63	69	87	73	96	33	54	69	62	97	62	65	72	86	68	137	88	124	66	50	40	75	84	66	58	84	60	121	117	76	66	102	79	52	100	113	86
ACICU_01752	14	9	3	9	3	5	8	5	9	4	8	10	4	7	8	5	4	10	9	2	11	10	5	5	2	8	5	8	13	3	5	6	2	5	6	16	1	7	14	22	12	14	21	16	4	15	19	11
ACICU_01753	44	27	20	20	16	20	13	13	21	12	20	7	21	25	18	22	15	19	21	9	25	21	16	23	19	16	18	23	15	20	8	5	21	17	14	23	22	17	41	66	34	26	43	35	29	30	35	30
ACICU_01754	0	0	1	1	0	0	1	0	2	0	0	0	0	0	0	0	0	0	0	0	0	0	0	0	0	0	0	0	1	0	0	0	0	2	0	0	0	0	0	0	0	2	1	0	1	0	0	0
ACICU_01755	21	8	13	12	13	15	15	15	16	7	9	13	10	13	12	11	6	17	17	11	8	12	10	6	37	16	12	12	18	23	7	6	10	17	25	18	16	11	15	33	22	34	39	24	14	31	21	13
ACICU_01756	22	14	8	4	15	7	6	4	6	4	5	11	5	4	9	8	5	12	9	10	11	8	2	7	18	12	14	8	15	14	11	11	9	14	9	12	6	7	19	23	16	12	22	11	13	13	8	21
ACICU_01757	24	15	21	19	11	8	9	11	10	10	20	16	11	12	10	16	13	12	18	19	30	16	10	9	18	16	10	9	18	10	10	6	14	20	13	10	12	12	28	16	22	22	36	21	28	34	21	18
ACICU_01758	42	19	26	22	15	9	16	11	31	17	18	16	18	21	26	20	14	22	18	19	19	14	16	18	47	28	31	21	27	22	13	12	17	10	18	6	33	26	19	54	19	49	31	24	17	34	35	31
ACICU_01759	3	1	6	1	4	1	0	1	0	0	0	3	0	2	1	2	1	1	3	7	0	1	1	0	1	3	4	2	4	4	0	0	3	2	1	1	6	1	2	3	2	3	2	1	4	8	3	0
ACICU_01760	278	160	182	231	136	121	101	80	115	76	62	78	63	66	106	142	72	95	98	70	80	83	102	99	163	140	141	91	156	109	82	63	63	54	96	99	128	85	181	114	124	114	151	134	61	153	151	115
ACICU_01761	212	107	112	111	197	171	185	143	222	178	189	199	165	121	193	188	108	224	135	102	218	167	182	222	244	144	182	98	244	183	107	128	118	108	174	187	223	165	291	214	253	280	321	276	125	152	138	135
ACICU_01762	5111	2631	1555	1274	5411	2875	4972	2199	5047	3969	5764	5402	3179	2906	4284	4921	5236	6191	7686	2996	15246	7736	2527	4758	8212	5074	7775	4348	5186	4139	3313	2764	3217	2897	33	12	3964	2525	12577	8120	9196	8230	13239	11279	3831	3832	4780	5517
ACICU_01763	9	7	6	1	0	0	1	0	0	2	2	0	0	2	1	1	0	2	0	3	1	0	1	0	5	0	0	2	1	3	1	1	0	1	0	1	0	1	2	2	0	1	0	0	0	0	3	0
ACICU_01764	32	1	12	7	3	2	0	5	0	0	4	3	0	1	4	3	4	2	2	7	3	3	5	2	1	2	9	2	4	3	1	1	0	0	2	0	1	0	3	0	9	9	5	7	0	8	0	5
ACICU_01765	416	231	252	229	167	108	118	131	160	152	178	153	114	129	187	180	132	173	239	158	186	131	172	152	328	190	153	117	169	175	92	86	116	229	174	185	154	113	310	385	233	226	364	262	226	271	213	213
ACICU_01766	962	428	346	495	312	189	321	203	398	287	566	502	349	246	458	410	274	326	797	544	705	536	320	310	378	310	418	287	388	362	219	169	221	385	255	268	349	205	805	759	859	606	1218	759	483	669	507	528
ACICU_01767	4211	2003	2670	2309	667	520	643	380	619	418	1070	1132	618	539	732	1094	544	773	1644	1560	1282	1124	448	797	702	531	1839	1013	1596	976	1462	1663	1514	1093	580	455	1051	635	2106	1429	2646	2101	3459	2448	1631	4749	3146	2693
ACICU_01768	1639	1144	686	1159	358	237	432	185	349	182	343	376	273	151	325	395	414	442	1227	583	776	536	153	578	229	90	763	409	899	403	471	513	426	274	162	251	331	152	566	309	629	476	933	783	700	833	870	623
ACICU_01769	6455	4204	2576	3596	1832	1087	2202	878	1485	1174	1475	1566	1131	935	1100	1437	1974	2031	4299	2138	4016	2249	632	1916	631	454	2741	1404	2962	1683	2285	2887	1663	1593	637	1017	1096	597	2127	1247	2535	2177	3560	3286	2479	3390	3687	2568
ACICU_01770	1826	644	835	628	523	417	396	318	260	219	496	473	234	224	213	231	526	468	971	1390	834	664	186	292	160	136	626	327	514	588	524	312	303	368	160	159	283	67	365	298	535	659	822	672	408	1076	592	487
ACICU_01771	91	50	56	38	35	21	38	45	61	33	22	36	29	39	36	31	26	52	42	82	63	39	40	30	28	39	38	29	30	60	16	18	27	23	36	22	46	29	66	79	55	86	72	74	33	73	56	42
ACICU_01772	1	0	2	1	4	3	1	4	0	0	5	6	0	0	4	2	6	5	5	10	9	6	0	1	1	0	2	1	5	3	0	0	2	0	1	3	0	1	1	4	8	12	8	5	3	11	3	3
ACICU_01773	1901	977	1393	1951	253	197	194	191	214	186	377	410	167	163	177	184	265	241	719	471	776	438	109	292	90	70	277	126	341	217	261	204	177	180	141	103	167	65	323	243	550	535	703	590	158	292	228	206
ACICU_01774	712	367	508	668	56	44	26	33	44	26	152	140	51	28	31	69	43	46	167	205	275	209	33	34	38	21	67	43	112	27	37	95	45	21	34	23	37	32	211	137	277	125	199	186	55	215	190	151
ACICU_01775	471	217	286	503	112	126	230	165	161	157	97	97	139	130	225	193	159	160	222	247	183	106	127	166	350	271	226	106	265	225	130	104	100	199	0	0	173	126	283	259	206	275	306	249	157	218	205	200
ACICU_01776	19	9	10	11	18	8	17	23	18	4	11	4	9	5	21	10	4	13	16	16	9	9	6	8	26	8	17	6	13	9	9	7	8	17	0	0	11	6	26	20	26	15	24	17	9	18	20	9
ACICU_01777	6	2	5	4	6	3	7	9	3	7	4	4	7	3	4	6	5	8	7	6	8	5	8	2	10	6	3	4	7	4	1	3	3	2	0	0	5	4	8	7	9	14	11	10	1	5	12	5
ACICU_01778	5	1	1	5	4	2	4	1	8	2	0	2	1	2	1	1	1	2	4	1	6	3	3	0	0	3	2	3	3	2	0	1	0	1	0	0	6	3	2	4	5	3	5	1	2	7	1	3
ACICU_01779	18	19	11	13	13	9	11	11	25	14	9	9	10	11	17	19	17	19	16	13	18	7	11	19	18	14	11	4	18	17	6	7	10	16	0	0	17	22	24	23	11	14	18	27	19	22	22	21
ACICU_01780	9	7	8	2	3	3	7	7	8	1	3	3	5	7	4	12	4	4	5	6	5	4	3	6	5	2	425	269	578	705	363	338	470	608	1069	660	5	7	9	8	2	3	6	4	3	2	6	5
ACICU_01781	16	5	7	14	5	3	4	9	7	14	7	4	6	5	10	6	3	7	8	2	7	4	2	3	21	12	390	258	417	407	229	301	375	306	768	546	6	8	11	4	4	10	5	8	16	13	16	9
ACICU_01782	60	40	41	65	24	17	23	10	29	9	18	10	21	16	20	22	22	9	24	21	23	35	24	14	31	28	50	33	49	61	25	26	27	40	112	57	15	11	50	51	58	56	57	53	26	22	51	37
ACICU_01783	112	65	47	61	42	23	42	29	57	53	49	51	59	42	47	72	37	46	74	51	100	54	43	54	63	30	58	29	88	47	37	57	45	45	47	48	64	40	141	98	82	81	80	94	54	81	107	59
ACICU_01784	10	5	5	5	3	7	4	4	4	14	6	2	3	6	4	15	6	5	14	11	9	9	6	11	5	4	5	5	12	8	13	8	7	4	11	4	3	2	4	14	10	9	8	19	9	8	8	9
ACICU_01785	28	10	13	20	7	5	9	8	23	10	11	7	3	8	6	12	17	11	9	24	20	23	11	18	5	9	21	2	13	9	7	0	11	5	7	6	5	3	10	19	19	20	21	17	11	11	9	16
ACICU_01786	5	1	4	4	7	0	1	2	0	3	2	2	3	2	2	3	2	1	2	4	4	4	0	6	1	5	7	0	2	0	0	0	0	1	2	0	0	0	8	5	5	6	5	4	4	2	5	5
ACICU_01787	47	30	18	20	6	5	14	9	9	4	13	12	11	6	10	2	6	10	16	27	28	23	4	5	10	16	18	7	11	6	1	5	4	12	16	2	8	5	27	30	14	17	31	23	15	22	31	18
ACICU_01788	25	11	12	18	3	3	5	2	5	5	6	2	5	6	3	6	5	12	17	6	9	7	5	3	7	11	4	9	6	7	2	5	7	5	2	5	8	6	13	13	9	9	7	6	6	8	10	6
ACICU_01789	26	21	22	14	8	5	8	5	13	7	9	14	21	8	5	17	7	13	20	17	15	23	8	11	30	19	16	13	22	22	12	8	8	7	18	25	16	11	21	17	27	34	14	26	6	31	26	21
ACICU_01790	164	169	7	11	10	1	14	4	13	6	1	5	15	11	11	22	4	18	13	2	9	5	5	12	8	15	25	10	10	5	4	5	9	8	7	24	16	15	21	14	22	11	24	28	12	18	21	17
ACICU_01791	360	281	51	40	25	22	33	28	34	28	32	18	38	35	52	36	18	31	35	19	26	27	44	33	36	46	47	28	28	35	29	20	30	29	53	25	45	41	44	44	30	40	38	34	49	53	34	42
ACICU_01792	50	26	4	6	0	0	5	2	9	4	12	11	1	1	5	6	4	4	10	14	5	8	0	3	0	2	9	5	10	4	2	0	3	2	5	0	3	0	13	15	6	8	10	15	3	14	9	6
ACICU_01793	83	50	45	58	47	27	48	26	73	53	46	41	59	50	82	63	26	75	55	32	72	63	40	36	82	30	86	55	83	71	25	29	37	39	73	65	33	26	64	53	64	58	72	77	40	60	58	45
ACICU_01794	1645	832	921	1071	632	494	691	599	958	658	474	487	704	695	743	769	524	825	503	510	633	545	643	584	825	686	580	477	816	839	513	355	546	673	696	487	700	452	1060	841	920	976	1131	920	554	942	836	737
ACICU_01795	1472	1010	779	911	889	640	561	470	811	648	1146	1288	470	411	679	743	671	927	1733	1335	1792	1123	786	900	690	503	966	570	802	668	491	510	784	701	853	570	852	612	1806	1134	1279	1078	1749	1761	651	1533	1071	869
ACICU_01796	1241	1092	734	790	800	561	938	381	1074	748	982	938	485	438	900	1449	504	879	1275	591	1488	883	794	1187	757	474	1224	730	1122	628	625	716	928	754	782	928	1074	909	1540	691	1082	770	1506	1243	506	837	934	834
ACICU_01797	33	18	23	11	19	15	12	15	10	9	37	37	12	9	9	6	13	18	21	47	17	28	19	9	18	16	16	11	18	18	7	6	9	9	23	8	18	10	29	22	16	16	27	5	5	34	18	16
ACICU_01798	724	522	542	469	640	497	372	388	518	388	565	782	282	330	522	565	407	715	539	615	786	520	473	589	517	380	751	358	533	535	370	357	509	489	637	488	531	422	720	593	652	711	749	729	337	627	536	399
ACICU_01799	406	440	207	366	227	137	350	109	465	268	289	288	200	151	393	514	165	323	431	123	518	367	263	445	254	159	500	314	420	206	203	225	312	333	309	533	374	380	644	513	524	353	530	573	356	275	425	373
ACICU_01800	396	122	933	237	579	472	47	110	120	81	749	1221	32	39	197	199	346	521	479	3123	391	477	270	311	20	26	634	205	339	664	182	70	254	248	111	64	209	95	616	1103	342	1417	426	680	343	864	283	158
ACICU_01801	177	77	108	86	52	36	11	11	15	13	94	80	6	2	33	54	44	54	278	130	184	96	46	53	2	3	117	71	56	54	25	27	38	59	13	13	22	19	135	142	92	85	201	203	207	316	162	153
ACICU_01802	122	50	66	55	58	32	39	28	47	28	48	63	43	33	55	28	56	57	116	163	91	67	53	48	16	40	103	41	74	61	23	23	33	37	39	26	45	47	85	57	48	88	118	79	62	110	61	69
ACICU_01803	374	179	207	218	259	153	255	172	293	232	266	271	249	233	218	220	174	249	407	331	433	331	240	208	200	203	256	165	195	262	133	120	121	210	208	149	212	178	432	396	364	378	555	463	246	475	279	230
ACICU_01804	605	228	273	162	301	202	198	172	248	209	623	485	179	152	284	277	219	288	953	956	591	469	292	241	225	221	280	176	357	337	213	70	159	283	223	169	208	80	571	616	595	471	848	600	180	593	217	233
ACICU_01805	84	11	59	22	18	29	4	7	8	5	115	123	2	5	11	16	37	31	205	465	131	80	15	24	0	0	106	49	47	34	16	21	17	26	11	8	24	6	59	89	78	140	171	156	101	522	68	83
ACICU_01806	285	277	220	434	268	113	413	106	323	228	190	151	243	148	267	414	168	254	530	303	567	280	227	413	105	87	444	294	384	250	213	222	234	378	160	305	368	271	619	629	423	272	567	504	275	432	221	193
ACICU_01807	442	209	535	280	262	163	214	153	255	223	602	596	175	166	218	290	167	271	814	758	573	398	272	244	121	78	364	235	263	255	169	187	259	232	123	111	431	271	538	630	630	736	1003	812	410	956	311	282
ACICU_01808	11376	7069	5507	5100	235	241	352	228	378	317	404	326	456	372	256	275	152	251	510	310	387	390	254	293	469	504	345	251	304	276	175	232	218	230	311	300	389	356	564	510	424	283	550	392	269	534	398	377
ACICU_01809	370	224	184	306	56	33	81	46	106	68	59	51	46	46	80	105	39	83	81	50	94	66	45	55	46	34	69	60	81	76	46	26	36	53	76	60	74	50	133	140	99	87	125	103	69	111	81	54
ACICU_01810	199	131	95	136	112	78	144	84	153	99	135	120	121	136	148	150	127	154	168	162	229	152	136	152	171	127	163	114	182	167	102	98	102	170	149	169	150	94	262	419	258	227	257	192	150	216	210	155
ACICU_01811	114	63	68	53	91	92	86	86	100	96	112	108	77	84	73	104	88	100	106	166	144	101	76	71	113	83	142	60	120	149	73	56	75	80	133	113	103	42	129	199	110	157	114	134	60	102	90	86
ACICU_01812	88	42	51	73	154	69	165	75	181	137	126	110	111	100	171	169	105	166	230	159	432	192	102	160	131	89	201	139	320	158	115	129	144	241	261	323	149	86	434	543	262	188	243	201	139	239	197	113
ACICU_01813	280	172	140	213	160	101	305	252	246	249	219	197	313	210	332	484	317	365	124	53	454	688	113	130	197	161	334	364	525	503	436	345	358	336	1980	1335	116	111	252	167	309	190	291	245	155	300	473	472
ACICU_01814	1	1	2	0	0	1	2	0	2	2	2	0	0	3	0	0	0	3	0	7	0	1	3	1	4	2	2	0	0	4	0	0	0	0	2	1	6	0	2	9	11	3	3	3	0	0	0	0
ACICU_01815	73	24	31	26	53	26	30	23	43	40	30	32	32	23	32	49	37	45	41	44	54	39	39	38	34	29	39	23	53	38	18	13	20	29	31	26	25	32	70	61	63	58	90	64	34	72	45	43
ACICU_01816	25	8	12	8	2	2	6	0	5	11	5	9	2	3	3	8	7	11	13	4	18	12	8	8	3	8	6	9	8	7	1	8	5	9	6	0	10	9	22	14	17	14	23	18	10	16	19	7
ACICU_01817	54	43	31	36	20	15	28	14	34	22	31	26	20	24	29	29	17	23	36	45	49	35	30	30	19	27	36	23	46	20	14	22	17	24	24	26	24	20	60	57	60	48	73	51	30	50	52	40
ACICU_01818	199	132	89	68	62	43	75	60	92	53	101	108	84	57	97	120	61	108	123	82	168	117	73	82	104	109	128	79	100	112	41	68	77	90	72	79	107	114	229	156	112	137	216	144	115	154	153	100
ACICU_01819	35	20	19	25	16	14	17	14	26	19	12	12	26	16	12	34	13	18	26	20	19	26	30	16	22	19	32	13	34	22	20	18	15	22	24	13	19	17	31	30	35	27	27	39	11	29	44	21
ACICU_01820	100	36	33	39	24	19	30	19	42	26	28	34	30	19	33	41	29	24	40	29	81	35	19	20	37	23	38	29	40	32	12	15	24	25	42	25	28	20	46	57	56	46	71	52	35	61	52	65
ACICU_01821	113	44	51	61	36	29	36	26	40	28	36	39	41	36	43	47	35	38	57	55	67	46	28	31	68	40	57	26	64	39	30	33	32	31	40	23	32	34	89	76	59	64	78	90	60	66	64	66
ACICU_01822	60	31	33	38	27	14	25	17	22	21	44	30	16	14	37	29	29	23	54	24	47	44	16	21	25	13	19	17	139	108	14	16	15	29	57	41	23	7	56	69	39	31	46	37	36	83	40	55
ACICU_01823	400	171	198	217	33	9	35	20	30	17	307	259	25	19	303	263	237	375	166	163	290	293	20	41	24	24	134	82	2792	2451	187	182	167	175	839	792	22	13	418	346	48	52	50	41	408	691	655	466
ACICU_01824	1782	916	971	1076	45	29	69	52	62	47	1218	1032	34	42	984	1038	630	1241	600	371	1509	964	38	42	65	28	720	473	14744	8351	637	670	718	776	2330	2712	33	22	2244	1440	66	65	78	71	1220	3170	2763	1989
ACICU_01825	520	364	401	335	28	20	58	32	52	44	548	565	34	55	355	392	255	445	219	127	515	434	42	31	31	37	403	197	6700	4227	296	257	324	277	894	950	38	21	792	391	21	22	28	23	353	655	658	553
ACICU_01826	70	38	46	31	32	29	37	30	39	48	48	39	39	50	26	32	38	47	38	69	50	41	40	41	47	47	51	28	35	46	28	14	32	39	42	39	46	27	96	129	47	39	39	26	45	52	57	52
ACICU_01827	107	55	62	75	78	39	53	51	74	40	59	37	57	55	75	72	50	68	91	74	89	77	66	53	79	85	78	47	93	95	44	23	54	52	93	53	61	48	151	118	60	73	66	68	56	75	64	62
ACICU_01828	76	45	23	28	10	13	30	26	29	21	14	18	13	15	12	31	14	17	22	25	32	23	19	20	20	16	20	15	32	36	14	5	17	6	27	22	10	14	44	37	35	33	32	31	14	28	57	47
ACICU_01829	250	153	160	175	93	72	110	85	125	113	81	70	109	99	131	121	74	78	150	109	138	108	109	92	206	150	121	74	139	125	71	43	53	70	128	118	112	90	170	147	174	178	188	192	82	175	138	144
ACICU_01830	21	12	9	8	13	16	9	9	18	12	8	7	10	10	15	22	12	20	14	10	21	7	16	20	22	10	18	3	5	5	11	2	11	8	8	11	7	13	21	20	18	19	17	33	11	11	16	9
ACICU_01831	5	12	8	9	8	5	13	12	10	6	6	5	17	7	11	9	5	9	11	13	15	12	8	17	51	16	21	14	13	11	6	9	7	10	12	11	9	7	20	14	17	25	39	45	8	6	17	15
ACICU_01832	17	11	14	10	10	11	15	11	42	17	15	13	13	14	17	22	12	18	14	20	20	11	22	16	29	15	16	8	12	15	9	8	4	14	14	7	19	7	17	29	25	29	23	28	15	15	18	16
ACICU_01833	5	2	0	2	0	2	1	3	4	2	1	1	3	2	5	4	3	3	1	5	1	3	3	3	0	5	1	2	2	2	0	0	0	2	2	1	0	2	3	4	5	3	4	2	3	4	4	1
ACICU_01834	756	571	858	694	992	692	573	676	907	685	1118	1005	355	461	800	710	589	887	888	700	938	911	788	852	525	379	915	556	620	777	488	334	638	592	587	381	824	550	957	809	949	1249	1276	1305	560	834	708	555
ACICU_01835	529	329	438	371	516	326	319	275	461	354	622	567	200	199	434	377	252	487	552	296	678	508	445	473	259	211	528	330	341	408	260	177	317	320	314	242	468	282	546	474	557	621	883	689	316	483	406	380
ACICU_01836	1	1	1	3	0	3	2	3	0	0	4	5	1	3	0	1	0	1	1	0	0	2	1	2	4	1	7	1	5	4	2	4	0	3	0	6	5	2	3	2	4	6	3	3	1	1	0	1
ACICU_01837	15	15	9	19	14	12	18	7	13	9	5	17	12	16	11	14	14	17	13	15	24	19	16	15	7	7	10	9	18	19	9	10	8	16	17	16	10	13	22	15	19	25	26	28	4	13	12	6
ACICU_01838	54	31	9	21	14	6	9	11	15	16	19	21	18	14	19	11	13	10	17	18	34	25	13	10	8	16	8	23	16	23	8	7	7	19	21	10	12	12	19	31	34	33	37	31	11	38	39	21
ACICU_01839	6	4	2	4	4	2	7	2	5	7	1	3	6	1	3	7	3	0	1	7	2	4	3	2	0	2	4	2	4	3	0	1	0	1	2	0	2	4	5	6	7	4	6	5	4	8	4	2
ACICU_01840	8	8	4	2	0	1	1	2	4	1	4	0	2	3	3	4	2	1	3	5	7	3	2	6	4	0	3	1	5	0	3	0	1	0	0	0	0	4	8	3	4	5	6	5	3	4	8	2
ACICU_01841	51	32	45	23	28	24	20	31	41	25	40	27	26	29	44	38	31	42	28	33	46	27	28	25	26	8	37	27	40	59	23	21	31	23	33	20	35	29	35	53	35	71	65	55	31	62	50	26
ACICU_01842	48	42	28	21	24	15	52	27	40	32	23	17	27	15	48	52	17	22	39	31	38	30	33	28	43	23	42	38	41	33	31	26	7	35	31	43	42	24	38	38	44	43	57	47	23	31	31	35
ACICU_01843	109	64	59	48	26	12	20	16	29	15	14	17	20	22	22	31	15	26	37	36	26	18	16	20	38	17	25	12	31	18	10	8	6	9	16	28	22	9	14	38	42	34	30	38	22	30	17	23
ACICU_01844	32	15	14	22	21	9	25	13	22	17	19	10	18	22	17	21	16	31	36	22	45	23	14	17	20	16	26	24	20	23	13	11	20	34	23	9	11	18	25	40	34	30	42	39	17	32	25	35
ACICU_01845	68	40	45	51	46	16	50	44	60	47	34	30	49	48	83	75	44	70	51	23	89	53	50	38	47	32	87	43	74	56	50	33	66	73	39	61	55	29	89	98	85	72	74	73	40	53	57	50
ACICU_01846	29	15	22	16	10	11	26	19	29	14	21	17	14	16	25	37	26	39	11	10	38	23	15	20	12	16	38	17	31	30	25	17	24	22	24	18	25	19	36	41	40	27	31	31	32	45	31	12
ACICU_01847	84	43	41	31	27	19	54	27	61	37	20	32	34	33	65	67	34	50	36	24	69	42	28	37	46	16	57	43	43	42	44	12	36	56	41	31	35	32	83	82	65	49	95	59	58	49	61	69
ACICU_01848	27	15	16	13	14	4	19	10	26	14	18	21	6	16	24	25	12	22	15	16	37	24	13	18	10	13	11	14	27	25	10	16	22	15	14	22	6	10	33	19	35	28	35	28	19	15	20	22
ACICU_01849	13	8	6	14	7	10	12	9	17	3	11	9	9	10	7	20	15	11	12	12	20	13	5	7	6	12	19	16	14	15	6	5	5	9	11	8	7	9	24	16	21	29	23	31	7	6	20	7
ACICU_01850	166	140	135	150	116	59	142	69	192	89	41	56	91	61	156	208	64	97	38	62	66	45	124	117	82	46	234	158	192	136	88	81	116	109	113	136	138	150	174	148	169	135	231	183	104	133	174	150
ACICU_01851	52	29	61	50	24	29	29	32	29	29	20	13	15	18	41	40	20	27	30	35	33	34	29	25	11	15	39	27	40	51	22	17	29	27	37	28	31	16	54	51	26	42	45	48	28	25	26	20
ACICU_01852	2	0	1	1	4	1	2	2	1	1	2	0	0	1	5	2	1	0	0	1	3	3	0	1	0	0	0	0	1	4	1	0	0	1	3	3	1	0	1	2	1	2	2	1	0	1	2	0
ACICU_01853	12	4	5	7	2	2	1	0	4	1	3	8	6	3	2	3	2	2	8	3	3	4	3	3	0	2	1	0	1	4	2	4	0	0	1	2	0	1	6	10	7	5	11	12	0	4	1	2
ACICU_01854	14	10	27	25	15	5	19	14	10	14	27	14	13	4	21	18	15	13	29	24	35	18	17	8	2	2	12	13	10	10	4	7	6	4	11	19	8	6	33	25	22	20	34	20	5	14	5	13
ACICU_01855	83	20	36	26	3	7	5	8	13	0	35	22	1	6	8	11	9	10	26	24	26	22	10	3	6	3	9	3	12	13	2	2	3	4	3	0	9	5	27	31	21	27	47	22	9	45	12	9
ACICU_01856	16	15	18	13	13	10	16	6	20	11	11	9	7	12	10	12	9	22	23	23	20	25	8	11	6	4	16	9	11	12	8	11	9	15	8	15	19	10	24	36	26	35	23	17	8	18	7	10
ACICU_01857	97	40	45	65	40	27	102	52	58	50	38	39	62	58	96	117	40	46	44	38	97	36	51	57	36	26	47	52	69	52	47	43	48	68	65	91	50	50	94	142	55	51	128	51	27	29	27	18
ACICU_01858	5	5	0	7	2	1	2	0	4	3	3	0	3	2	1	0	3	2	8	2	2	3	6	0	1	0	2	1	0	2	1	0	0	5	5	5	3	2	4	2	6	4	4	6	0	1	0	0
ACICU_01859	333	203	272	274	174	114	162	126	220	154	328	302	125	81	183	230	129	160	290	179	388	264	138	130	65	80	193	113	243	210	133	92	149	165	330	232	167	129	276	169	276	150	324	312	93	236	168	169
ACICU_01860	187	63	71	84	29	28	78	46	72	66	158	111	76	52	58	46	81	63	165	115	236	158	66	48	29	50	55	41	76	67	47	31	57	73	117	94	89	36	224	291	146	133	216	194	96	138	89	76
ACICU_01861	27	7	13	4	6	13	7	14	11	6	14	17	11	9	6	9	5	12	10	45	14	13	15	2	11	9	11	8	7	10	4	0	4	10	20	5	15	9	16	19	18	22	19	9	6	25	4	7
ACICU_01862	6	1	24	17	24	12	7	16	22	8	9	15	11	19	11	16	7	27	6	18	6	13	12	17	7	3	21	4	9	22	3	10	10	17	12	10	11	2	17	22	13	40	9	19	9	11	9	9
ACICU_01863	8	3	0	1	0	0	0	0	1	3	3	3	1	1	1	0	2	2	6	3	3	0	0	0	4	1	2	0	2	0	0	0	0	0	3	0	0	0	0	1	0	3	1	3	0	4	2	1
ACICU_01864	0	1	0	0	0	1	0	0	0	1	0	0	0	1	0	0	0	0	0	0	1	0	0	0	2	2	0	0	0	1	0	0	0	0	2	0	0	0	2	0	1	0	0	0	0	0	0	1
ACICU_01865	70	52	46	44	28	31	34	32	50	32	51	54	38	41	44	34	33	51	87	67	65	41	35	37	60	60	47	14	43	34	36	16	31	23	64	70	60	34	73	35	36	68	92	74	42	41	36	50
ACICU_01866	40	23	43	37	23	23	36	32	38	31	20	36	38	31	44	26	15	37	61	82	26	21	29	25	73	39	28	7	23	38	24	18	34	22	34	21	38	18	59	32	25	58	43	40	18	21	19	14
ACICU_01867	117	77	53	58	35	31	51	25	69	44	68	51	34	45	48	48	33	48	65	54	104	53	42	29	73	55	58	36	55	40	34	25	56	46	54	24	39	39	113	97	81	55	88	76	38	120	79	50
ACICU_01868	174	95	98	92	69	52	103	62	98	79	80	94	84	93	69	76	75	98	101	71	137	94	105	78	133	87	69	71	54	64	57	57	92	84	59	56	76	64	115	102	132	78	130	92	52	155	135	128
ACICU_01869	80	64	58	65	74	51	62	59	87	54	55	52	94	66	48	52	64	81	44	33	64	42	66	62	75	73	53	44	39	41	33	33	48	49	51	37	60	49	106	71	61	59	87	58	49	70	86	44
ACICU_01870	4	2	4	6	4	1	8	4	12	6	4	6	6	5	8	13	6	8	9	5	5	5	6	4	5	5	3	0	7	4	0	0	2	3	4	9	11	3	6	8	8	1	9	9	6	8	4	6
ACICU_01871	17	9	16	11	10	8	14	12	18	10	9	11	8	16	7	4	12	14	7	24	14	9	15	11	8	12	16	11	10	14	6	7	9	10	11	8	14	11	15	26	15	14	14	13	8	17	13	10
ACICU_01872	13	7	8	10	6	1	7	11	9	6	11	11	4	6	8	4	4	3	11	13	9	9	3	8	6	6	6	3	8	7	8	2	4	6	6	1	1	2	10	9	8	13	14	7	14	10	2	7
ACICU_01873	106	56	46	57	71	45	66	54	58	53	68	44	46	48	72	77	36	58	70	55	81	40	62	84	96	83	61	44	66	46	45	47	62	55	56	35	68	47	98	101	82	69	104	88	34	67	68	68
ACICU_01874	34	21	21	35	27	21	33	27	57	35	30	12	37	26	38	42	25	31	14	9	23	18	34	43	63	33	24	20	20	19	33	26	30	26	44	46	23	32	40	26	35	27	41	26	3	14	22	23
ACICU_01875	35	12	14	30	22	14	30	13	33	30	22	11	30	16	40	36	27	28	24	18	29	26	31	13	51	28	20	18	24	23	11	17	27	27	24	37	22	16	25	27	29	39	54	28	9	20	21	17
ACICU_01876	28	10	7	14	9	6	14	8	9	10	7	18	10	2	8	8	8	8	25	31	19	9	6	15	1	6	4	5	19	17	3	1	7	6	6	1	13	9	35	14	18	26	25	21	10	14	10	14
ACICU_01877	221	146	115	133	119	85	163	104	144	107	157	160	118	124	107	131	89	112	222	198	178	166	121	151	245	171	188	127	189	174	109	109	137	153	131	104	185	143	304	314	207	197	248	217	233	287	202	224
ACICU_01878	73	27	26	37	31	30	19	22	28	21	47	24	27	39	35	50	20	36	56	58	39	25	19	42	66	55	52	39	62	35	24	14	33	33	30	17	45	29	65	70	53	46	65	42	49	62	58	63
ACICU_01879	23	14	13	11	5	10	10	6	7	11	11	10	11	11	12	5	5	10	6	12	13	12	12	2	34	19	9	15	15	10	3	6	5	7	12	8	11	10	18	21	16	13	12	13	6	31	14	14
ACICU_01880	107	99	64	86	61	36	74	49	88	68	63	50	64	70	73	82	66	96	84	73	97	69	83	76	120	75	90	83	95	81	41	32	53	72	84	66	72	63	140	129	101	89	139	101	63	82	99	90
ACICU_01881	72	29	27	39	25	15	15	15	35	17	21	28	33	29	18	24	14	31	31	29	47	22	25	19	28	20	23	17	39	19	19	13	14	29	29	15	15	18	46	40	39	31	41	36	10	51	27	24
ACICU_01882	29	17	10	20	16	12	24	14	15	24	10	13	12	22	14	26	12	18	18	19	24	22	15	19	15	17	15	14	20	11	14	11	18	16	20	20	19	11	27	27	23	17	32	26	8	19	21	8
ACICU_01883	7	14	11	9	5	5	17	7	7	10	6	7	2	9	11	11	5	7	14	13	11	3	11	10	8	5	10	2	11	10	4	8	3	6	9	11	12	7	12	20	7	18	5	10	5	6	4	8
ACICU_01884	49	28	17	34	14	11	21	18	34	15	22	15	19	31	17	15	20	19	19	17	34	18	14	25	22	29	21	25	17	15	13	29	12	15	24	13	30	25	36	30	25	22	25	33	5	18	28	31
ACICU_01885	16	12	15	10	9	4	10	10	5	8	6	3	10	9	5	10	8	12	9	14	15	9	5	4	5	11	6	14	9	6	5	1	8	8	5	0	6	9	14	18	17	16	7	9	8	6	13	7
ACICU_01886	105	64	66	68	61	47	68	49	70	63	32	44	74	54	72	96	36	72	65	28	98	49	45	67	90	64	74	53	83	46	47	51	60	55	78	66	67	63	143	109	102	82	115	91	59	77	83	71
ACICU_01887	41	46	28	9	9	6	12	3	8	14	11	9	20	4	6	32	4	5	15	10	14	5	4	13	9	8	8	10	20	5	6	0	10	7	19	12	10	17	14	12	11	23	23	14	4	24	25	23
ACICU_01888	147	88	45	63	65	44	80	68	97	56	54	36	35	64	63	95	52	81	73	67	100	32	56	50	57	66	58	35	93	57	41	31	41	57	60	36	76	33	130	81	64	96	91	67	58	82	46	36
ACICU_01889	57	34	31	32	49	43	52	38	42	33	40	48	41	36	46	52	47	47	76	75	67	60	50	43	35	45	60	22	45	32	40	35	46	43	33	32	45	37	158	167	63	75	92	70	52	49	44	42
ACICU_01890	5	0	4	3	35	36	46	48	46	30	33	30	34	43	29	39	38	41	40	39	34	42	48	29	24	36	22	15	28	37	16	14	34	31	43	44	38	39	64	111	54	52	66	67	35	35	23	37
ACICU_01891	12	1	9	1	787	593	1676	1290	1784	1381	585	561	1260	1092	1250	1372	617	975	391	498	1027	897	805	636	601	394	456	364	663	633	497	572	462	668	1011	782	804	707	952	772	966	783	1039	707	232	415	398	306
ACICU_01892	0	0	0	0	24	8	19	10	26	11	14	6	8	7	10	9	22	22	16	32	5	18	18	13	4	4	21	13	24	19	3	2	4	6	9	8	13	6	13	22	19	35	26	23	6	23	10	6
ACICU_01893	0	0	0	0	10	14	7	7	3	10	6	6	12	11	14	13	10	10	15	20	17	14	14	13	11	7	12	7	12	8	3	6	6	5	5	2	3	3	19	8	20	20	22	21	5	9	13	13
ACICU_01894	0	0	0	0	1	3	0	1	0	0	3	1	0	2	1	2	0	3	2	0	2	5	6	3	1	4	2	0	3	4	0	0	2	0	4	1	3	0	2	2	5	4	6	13	0	2	5	3
ACICU_01895	0	0	0	0	17	17	29	11	17	15	25	22	17	27	16	27	18	22	36	38	59	37	31	19	41	29	42	25	38	35	10	13	14	16	42	31	13	21	35	58	65	68	63	70	31	46	43	37
ACICU_01896	2	0	0	0	15	9	25	9	20	15	10	7	9	8	10	15	15	12	14	24	43	24	21	16	6	11	31	4	27	12	11	7	9	4	14	13	14	9	18	15	30	42	46	45	11	21	19	19
ACICU_01897	6	0	3	1	319	253	342	320	436	309	380	359	412	364	306	374	258	379	352	472	443	427	377	354	341	361	349	281	328	307	207	200	231	290	406	291	353	265	603	816	514	546	614	520	310	449	412	360
ACICU_01898	0	0	0	0	2	1	6	0	5	2	7	1	6	5	4	5	3	3	3	3	12	3	1	7	4	4	7	6	8	2	1	0	2	6	4	2	5	5	8	5	3	8	9	7	1	4	6	7
ACICU_01899	0	0	0	0	4	1	0	4	0	2	1	1	1	3	2	0	0	6	2	1	2	1	2	0	1	0	3	2	1	0	0	1	1	0	0	1	2	1	0	2	4	8	3	6	2	3	3	1
ACICU_01900	1	0	0	0	32	8	16	13	29	30	29	31	22	26	20	25	21	37	46	50	53	37	25	24	34	37	29	13	38	31	14	13	11	29	21	20	22	25	64	46	51	35	63	32	18	34	24	34
ACICU_01901	0	0	0	0	4	7	12	7	17	8	10	9	6	3	12	12	9	9	6	11	16	16	13	17	13	11	11	6	27	16	7	11	3	8	12	5	7	8	14	14	10	7	21	15	10	21	14	11
ACICU_01902	0	0	0	0	76	51	86	47	78	54	21	10	61	44	65	83	67	60	22	17	45	20	74	79	66	42	24	10	28	20	10	18	14	35	14	33	52	50	98	138	86	60	101	72	19	32	22	21
ACICU_01903	0	0	2	0	182	111	173	167	210	135	178	158	157	154	145	217	136	185	175	187	204	180	148	150	199	159	176	110	150	173	102	106	120	157	206	115	128	100	143	197	178	172	191	166	88	157	118	121
ACICU_01904	0	0	0	0	6	8	4	5	1	2	1	9	4	3	4	7	4	8	17	8	7	4	3	3	4	3	6	4	6	3	3	0	2	4	6	5	4	6	16	19	6	6	16	7	5	9	7	4
ACICU_01905	0	0	0	0	13	5	9	8	21	10	12	11	18	7	14	31	10	21	27	8	14	14	17	17	15	10	21	11	13	12	5	3	10	17	10	9	15	11	33	20	28	36	30	34	6	21	22	23
ACICU_01906	2	0	0	0	37	22	27	20	39	33	31	21	23	29	22	29	27	37	45	40	42	33	25	30	22	20	42	34	41	29	15	13	20	20	21	22	23	32	63	65	36	58	51	57	28	41	35	28
ACICU_01907	0	0	0	0	33	27	32	22	44	22	23	21	18	15	28	42	24	33	26	32	41	31	19	36	20	35	40	13	26	37	20	15	18	29	26	20	20	26	44	62	34	49	61	43	27	43	38	33
ACICU_01908	0	0	0	0	0	2	0	0	1	0	0	2	0	0	0	0	0	0	4	33	3	2	0	1	0	0	1	1	2	1	0	0	0	0	0	0	0	0	4	0	2	5	1	4	2	3	2	1
ACICU_01909	0	0	0	0	0	0	0	0	0	0	0	0	1	0	0	0	0	1	1	2	0	1	0	0	1	1	0	0	0	0	0	0	0	0	1	2	0	0	0	0	0	3	0	2	0	0	0	0
ACICU_01910	1	0	1	0	31	19	41	35	43	39	44	39	43	50	30	34	38	35	25	63	66	34	30	24	65	45	28	7	40	32	20	12	16	24	43	45	30	22	54	50	53	50	72	47	24	57	21	29
ACICU_01911	10	0	4	0	372	307	2296	2109	2347	1903	535	375	2507	2078	733	822	824	922	242	233	711	620	476	325	1954	1739	251	214	393	384	310	330	316	315	1882	1105	581	613	441	368	596	405	688	572	120	343	342	305
ACICU_01912	3	0	1	0	103	56	928	653	726	656	145	115	1050	975	277	342	261	265	34	49	219	197	143	75	846	611	53	59	180	201	147	132	140	136	743	546	246	242	134	141	104	96	155	90	29	70	79	69
ACICU_01913	0	0	0	0	1	2	2	0	0	2	0	0	1	1	3	1	0	0	3	0	1	1	0	1	0	1	1	0	2	1	0	0	0	2	2	1	1	1	1	1	2	2	6	1	1	5	3	3
ACICU_01914	1	0	2	0	69	40	98	88	74	66	69	65	74	83	54	55	67	71	65	70	83	119	73	68	81	66	76	46	91	102	43	24	47	51	97	63	46	34	59	68	79	118	132	107	57	50	67	73
ACICU_01915	0	0	0	0	23	26	30	29	18	27	18	33	13	16	24	21	27	27	34	45	41	30	23	23	19	13	47	22	26	29	9	22	28	14	30	14	38	25	29	37	31	67	60	72	29	49	31	21
ACICU_01916	15	0	3	0	516	376	597	406	680	576	583	537	512	340	604	957	349	537	797	346	788	565	585	633	458	333	794	563	1020	397	394	578	544	427	605	570	634	597	941	560	1157	461	1274	1027	387	899	1174	969
ACICU_01917	18	2	2	0	508	331	550	413	571	475	870	718	615	473	487	692	342	568	1069	843	897	665	474	452	799	539	819	525	866	834	408	513	673	567	677	495	639	618	1004	834	992	770	1585	1108	616	2460	1272	1347
ACICU_01918	2	0	1	0	96	75	87	74	101	62	67	48	64	55	58	73	61	75	93	130	79	48	84	93	111	102	91	41	97	93	51	31	51	58	95	85	119	92	99	81	92	118	156	122	64	147	141	158
ACICU_01919	24	0	14	0	1467	942	2051	1005	2247	1556	1352	1153	1296	1261	2435	3218	1084	2311	1342	597	1249	737	1306	2146	1693	1060	5112	2797	4544	3282	2528	3560	3630	3796	1471	1769	4331	2675	2652	2953	2899	3009	3477	4154	81	75	104	49
ACICU_01920	5	0	3	1	319	284	273	290	225	239	293	273	150	175	343	609	265	439	243	216	190	122	179	321	252	201	721	186	639	450	368	527	491	556	231	245	546	324	342	357	390	607	596	613	5	3	2	7
ACICU_01921	1	0	1	0	38	21	39	44	32	31	20	31	41	29	39	46	24	36	44	59	48	38	48	35	45	43	20	30	39	51	25	25	24	34	43	43	26	14	78	73	48	53	64	52	236	881	394	376
ACICU_01922	3	0	0	0	56	28	99	42	95	65	43	45	78	73	97	91	34	52	57	26	87	93	83	73	143	97	83	69	147	92	38	72	56	86	76	116	82	108	146	136	85	51	133	108	75	108	182	153
ACICU_01923	1	0	0	0	54	33	27	46	49	42	35	50	39	55	46	48	22	57	43	59	40	32	44	23	51	44	55	31	34	37	25	25	19	30	51	60	24	28	61	103	35	56	39	39	24	39	46	39
ACICU_01924	1	0	0	0	45	28	38	38	40	31	36	44	33	13	27	42	22	34	72	79	69	58	25	43	42	39	77	41	36	22	28	19	30	26	31	27	29	18	54	63	57	58	79	56	58	59	70	41
ACICU_01925	17	2	10	1	806	369	804	170	537	365	714	624	360	305	645	837	679	847	2667	865	1825	846	631	1465	553	252	2184	1336	1248	586	680	772	819	1070	384	730	780	642	1692	1769	1411	822	2275	2052	1530	1696	1833	1554
ACICU_01926	0	0	0	0	171	104	125	129	111	114	170	208	120	108	112	101	168	138	171	270	280	159	137	110	133	130	144	60	131	168	108	50	135	147	125	60	134	72	178	249	228	371	289	315	139	195	158	126
ACICU_01927	0	0	0	0	70	47	62	50	93	49	44	36	49	67	55	57	31	65	63	49	88	65	61	87	52	38	104	53	51	61	43	31	35	45	67	28	79	47	76	77	81	65	99	99	64	119	91	101
ACICU_01928	5	0	2	1	109	73	74	58	98	72	174	153	96	64	70	81	86	136	334	261	230	199	110	127	123	84	238	115	135	128	76	80	111	103	65	66	119	79	343	409	227	210	297	300	283	395	410	262
ACICU_01929	0	0	0	0	8	8	6	2	6	4	14	12	11	6	3	5	5	4	25	16	37	24	0	11	15	12	8	6	14	9	5	11	4	7	5	3	5	10	33	10	18	16	29	24	9	30	24	23
ACICU_01930	2	0	0	0	48	34	80	46	44	57	83	58	92	81	59	62	49	56	74	45	105	81	94	55	30	55	50	65	52	44	44	48	37	27	121	52	45	33	81	105	113	67	150	83	50	52	33	46
ACICU_01931	2	0	0	1	53	34	29	47	27	34	63	52	54	34	26	53	31	44	65	56	62	65	42	25	58	46	44	39	42	28	41	59	35	32	33	17	47	57	229	153	85	86	140	112	58	106	107	75
ACICU_01932	0	0	0	0	29	12	37	17	24	23	24	16	23	21	29	25	25	20	27	35	54	26	18	38	19	15	29	12	31	15	27	18	19	24	15	11	29	16	71	66	46	41	62	47	21	57	21	26
ACICU_01933	0	0	0	0	21	9	17	6	22	16	14	4	19	14	13	20	13	8	21	21	39	20	6	15	7	8	29	21	19	21	11	3	8	19	11	16	15	13	21	16	51	36	45	37	20	22	23	25
ACICU_01934	2	0	3	0	155	98	115	94	126	72	169	156	104	101	126	167	80	168	196	135	162	158	170	136	114	75	234	134	212	188	168	158	161	183	188	157	154	151	178	175	208	184	276	221	117	334	239	236
ACICU_01935	84	2	48	5	2226	1439	2398	894	2018	1665	3702	3834	1393	1166	2573	3325	2191	2812	9905	3065	8139	4050	2132	3444	1235	873	4086	2083	4845	2003	2628	3277	3888	3390	1202	1120	2850	2497	10922	5490	6721	3639	7088	9162	1990	3165	4804	3761
ACICU_01936	5	0	1	1	95	49	60	43	87	41	80	72	45	44	60	68	83	96	173	196	230	138	96	94	36	29	200	64	101	61	53	23	60	86	42	28	81	34	192	177	645	883	766	1127	173	309	244	210
ACICU_01937	8	0	2	1	136	91	79	52	100	59	148	178	46	50	89	84	78	125	241	168	251	159	115	114	104	50	258	97	111	105	71	84	116	87	72	56	100	56	147	169	517	640	710	927	177	301	285	225
ACICU_01938	6	0	2	0	158	116	129	101	144	115	287	270	123	136	138	176	117	179	354	281	341	222	160	157	186	185	249	134	233	220	153	106	199	144	143	117	284	192	432	503	396	437	673	554	454	908	584	463
ACICU_01939	0	0	1	0	12	6	11	4	9	9	15	12	7	10	12	22	7	5	14	22	20	8	17	9	3	5	10	9	23	14	3	6	7	10	16	11	6	6	15	12	19	22	27	17	6	16	15	15
ACICU_01940	0	0	0	0	2	0	1	0	0	1	0	0	1	0	0	1	2	0	1	1	2	0	0	0	0	0	2	0	2	0	0	0	0	0	0	0	1	0	0	0	0	2	3	2	0	0	1	1
ACICU_01941	0	0	0	0	12	15	15	15	23	12	14	14	21	13	14	22	13	10	27	38	32	32	22	20	15	13	16	12	23	27	8	16	9	27	16	16	20	13	40	47	36	26	30	40	14	36	18	23
ACICU_01942	2	0	0	0	93	48	68	48	75	51	53	62	85	52	88	107	62	74	91	99	117	83	60	73	127	87	118	56	120	94	57	56	75	68	60	62	84	73	125	75	97	84	104	73	45	136	111	98
ACICU_01943	1	0	1	0	69	44	48	37	76	55	49	48	41	41	53	50	47	45	107	73	77	62	44	53	81	53	71	60	104	82	42	37	53	59	70	43	57	64	68	78	64	76	82	74	68	136	99	95
ACICU_01944	0	0	0	0	1	2	6	2	7	6	3	6	5	5	7	6	8	4	11	3	10	7	8	9	6	4	10	3	5	6	3	4	3	8	8	2	7	5	10	11	7	1	5	12	3	6	21	9
ACICU_01945	0	0	0	0	8	3	1	6	5	8	11	9	10	2	8	8	4	11	11	20	8	8	3	7	8	10	11	3	10	6	2	0	3	10	2	4	10	9	20	8	16	8	14	12	2	28	13	13
ACICU_01946	1	0	1	0	17	4	5	3	24	15	9	9	9	10	7	22	10	11	8	22	20	11	9	17	29	11	11	15	19	18	4	5	3	6	17	7	7	5	29	31	13	13	19	21	11	17	12	9
ACICU_01947	0	0	0	0	2	1	0	0	0	0	0	1	0	0	0	0	0	0	2	3	0	0	0	0	0	0	0	0	0	2	0	0	0	1	0	0	1	1	1	2	0	0	1	1	0	0	1	1
ACICU_01948	0	0	0	0	2	4	5	4	12	7	5	8	5	2	3	7	2	9	8	6	17	11	7	6	12	9	8	7	14	5	4	3	5	7	6	9	3	4	12	9	13	9	20	14	5	16	11	9
ACICU_01949	9	7	11	11	7	19	17	12	25	11	35	26	20	10	13	17	6	21	23	19	32	31	6	13	79	41	24	20	17	15	14	37	18	12	14	10	19	26	64	52	12	29	46	44	49	50	65	57
ACICU_01950	0	0	0	0	53	43	59	60	70	51	43	51	41	43	53	75	44	49	50	40	46	48	59	52	71	64	44	33	53	41	17	44	29	55	38	49	51	46	70	86	44	83	54	73	48	54	57	39
ACICU_01951	0	0	0	0	15	7	16	14	13	9	7	6	12	14	12	10	12	17	8	14	13	12	4	12	17	11	13	16	23	13	11	4	8	16	19	20	8	7	29	33	15	13	20	20	12	23	15	13
ACICU_01952	2	0	0	0	33	23	42	38	41	31	20	23	31	32	24	36	25	41	41	42	38	31	40	45	63	45	52	29	50	43	22	24	33	27	33	36	56	27	70	77	63	64	53	55	25	35	55	44
ACICU_01953	3	0	0	0	99	61	124	77	98	102	101	84	97	90	139	79	102	138	174	121	166	110	86	79	99	93	367	205	415	252	159	96	214	292	235	301	85	81	484	434	104	108	175	144	214	319	265	232
ACICU_01954	291	212	99	191	162	126	108	115	131	86	120	122	57	75	111	151	108	188	168	178	156	94	101	132	89	99	816	444	815	710	450	325	474	544	643	530	119	71	966	730	90	88	94	97	462	855	868	595
ACICU_01955	208	119	172	138	132	81	85	138	107	96	105	135	61	98	77	98	79	121	90	208	120	123	107	82	169	158	115	59	112	146	67	58	83	91	96	87	97	86	202	266	109	252	146	171	161	123	153	91
ACICU_01956	88	48	50	46	55	47	42	47	49	48	36	36	45	40	57	55	47	72	59	92	54	49	67	65	134	105	94	40	81	75	36	50	51	57	50	30	121	101	87	115	57	69	61	63	40	67	67	42
ACICU_01957	24	3	8	5	1	3	2	4	1	1	3	8	5	1	3	4	3	4	7	14	9	2	0	1	7	8	2	1	3	2	2	0	1	2	3	0	6	1	4	6	1	5	7	5	3	8	2	4
ACICU_01958	208	139	121	154	69	60	111	50	61	65	49	35	90	75	98	112	45	82	94	44	55	55	86	93	258	254	126	113	147	116	69	127	106	75	72	86	243	173	101	109	61	78	109	92	88	90	127	76
ACICU_01959	111	60	51	55	33	36	37	28	49	35	35	51	36	36	27	37	29	62	41	64	66	47	51	46	135	100	66	33	61	60	28	27	45	31	35	27	86	74	71	70	24	77	48	77	42	83	65	50
ACICU_01960	30	28	20	29	20	19	18	16	20	13	22	28	14	23	17	17	10	16	15	12	27	25	20	26	63	37	25	20	27	18	13	29	16	13	23	16	44	18	18	33	17	23	21	26	11	15	39	22
ACICU_01961	75	52	50	31	32	12	25	29	23	18	30	31	27	20	27	32	26	23	30	25	51	41	27	20	62	38	33	34	47	28	27	37	46	30	46	28	46	37	51	33	39	33	44	54	41	52	60	45
ACICU_01962	39	16	16	15	20	9	4	6	7	9	15	12	14	3	4	19	21	8	12	10	20	21	6	16	24	14	13	13	12	17	6	6	13	9	13	8	11	10	27	10	30	18	38	19	20	23	22	20
ACICU_01963	53	24	27	41	41	23	37	36	38	18	25	28	29	36	27	41	20	64	22	26	37	30	38	53	54	40	45	33	56	55	25	21	37	36	25	32	35	21	54	59	61	59	66	77	41	45	52	56
ACICU_01964	29	20	14	19	15	11	12	14	17	21	16	17	24	18	10	24	22	14	25	27	29	32	9	20	24	13	13	14	16	13	11	6	12	8	12	18	10	14	26	23	33	23	36	21	14	27	21	19
ACICU_01965	4	5	4	5	2	0	0	1	7	0	1	1	1	3	3	0	2	7	5	3	6	2	1	0	2	1	7	1	5	4	1	2	1	1	1	0	4	1	4	3	4	5	4	6	2	3	5	6
ACICU_01966	90	54	53	60	40	33	55	27	39	40	21	31	47	48	40	49	38	54	40	37	33	30	41	41	48	40	45	26	47	50	29	25	36	33	33	35	53	33	69	68	58	43	54	70	24	53	74	48
ACICU_01967	19	8	10	15	22	7	6	11	4	8	9	3	9	3	8	10	8	12	8	16	8	8	8	6	31	14	6	3	12	11	8	6	11	12	4	6	10	5	22	17	10	13	11	9	5	13	12	10
ACICU_01968	29	12	16	22	13	25	21	8	16	18	8	8	12	5	14	12	9	12	9	13	22	7	6	14	33	33	24	14	15	22	13	15	7	17	6	13	15	5	9	15	22	36	28	29	16	24	29	24
ACICU_01969	50	28	23	25	60	63	42	16	21	27	10	14	15	26	60	38	36	56	15	13	27	21	25	48	146	89	90	26	49	28	40	22	37	29	18	32	37	29	32	19	61	85	84	89	25	46	74	51
ACICU_01970	28	8	7	7	19	25	12	15	17	9	4	2	15	3	19	19	19	22	14	7	7	6	11	22	56	36	30	12	25	24	10	11	16	10	6	12	8	17	6	13	31	33	37	43	11	18	27	20
ACICU_01971	18	5	9	2	18	20	7	3	1	6	0	1	8	5	10	5	14	16	7	5	5	4	7	3	42	37	26	7	20	7	4	10	2	8	5	3	3	5	5	6	22	22	16	19	4	16	16	16
ACICU_01972	55	19	18	12	59	61	27	14	18	12	4	4	17	16	35	33	37	51	15	24	10	9	13	53	102	93	99	44	65	39	37	32	22	29	13	26	20	21	26	18	106	65	110	140	31	54	66	73
ACICU_01973	14	8	1	2	9	6	4	3	3	3	1	0	7	1	4	1	5	7	5	3	2	1	4	4	14	14	9	5	7	16	2	2	5	9	3	0	7	6	9	9	21	17	22	23	7	14	11	24
ACICU_01974	32	19	2	6	13	26	14	3	6	8	0	1	4	4	8	13	16	15	8	4	5	3	7	19	46	37	53	15	54	11	8	12	2	11	4	4	11	11	22	8	84	27	64	69	13	22	42	40
ACICU_01975	28	8	7	4	26	45	5	8	5	4	4	1	10	18	14	31	18	27	13	9	3	0	7	22	107	45	87	26	51	34	18	11	11	14	8	1	24	7	33	9	100	88	71	108	24	51	58	52
ACICU_01976	73	31	17	38	67	100	84	34	21	40	7	4	68	54	79	135	96	125	36	47	12	7	50	130	212	195	393	140	219	107	58	79	33	84	34	34	76	35	101	145	242	278	317	297	121	180	188	230
ACICU_01977	439	170	190	198	101	103	150	129	146	142	203	225	167	169	163	157	119	178	168	184	227	191	156	109	167	152	95	76	92	130	81	75	97	139	210	140	120	84	258	414	302	357	469	252	235	461	206	285
ACICU_01978	23	6	6	10	30	22	15	18	11	9	8	3	11	11	20	28	20	20	15	21	15	13	15	29	67	20	65	17	41	28	12	17	10	18	18	15	22	15	46	38	40	47	19	34	19	25	35	24
ACICU_01979	26	14	10	16	17	14	19	8	17	13	5	7	14	13	18	13	11	13	14	12	11	13	8	21	35	27	25	9	28	24	11	5	5	16	7	6	17	20	17	21	19	25	17	23	13	12	18	24
ACICU_01980	174	99	103	86	76	57	54	57	78	59	95	113	78	79	53	86	46	87	94	99	139	88	65	55	114	85	78	39	79	70	59	62	69	80	86	57	62	73	114	87	91	117	130	120	74	187	123	83
ACICU_01981	150	126	85	79	70	48	62	64	56	74	86	99	90	53	51	100	38	63	120	96	116	113	66	70	146	105	105	64	84	72	58	77	105	54	104	71	97	84	119	82	99	81	119	118	40	126	132	101
ACICU_01982	180	134	142	130	120	80	83	127	128	91	117	151	140	103	87	113	98	140	133	129	146	160	77	88	178	142	119	117	156	109	81	97	120	82	104	83	153	115	195	153	133	153	178	158	57	171	168	112
ACICU_01983	206	159	117	127	79	63	63	78	76	82	122	111	89	81	50	118	29	105	82	72	143	149	67	78	126	89	97	42	86	64	69	65	71	55	95	50	102	78	147	114	154	86	203	129	72	115	138	119
ACICU_01984	42	21	13	13	20	14	22	21	26	17	25	18	17	18	33	40	12	22	25	25	24	20	27	23	36	28	32	6	34	36	15	12	13	26	16	12	38	24	30	34	30	23	40	33	11	28	23	20
ACICU_01985	52	19	39	29	19	19	30	22	34	22	19	31	15	17	29	21	22	31	25	35	45	30	26	11	32	10	20	15	32	41	14	15	24	20	26	8	17	19	46	42	23	44	32	43	15	44	27	17
ACICU_01986	200	85	129	83	114	63	90	65	81	67	96	86	69	61	69	86	66	90	124	148	132	104	91	88	86	78	112	79	101	101	52	61	61	100	103	78	100	70	134	160	100	138	124	110	119	155	128	102
ACICU_01987	18	12	18	16	10	10	13	17	31	10	16	20	17	9	20	15	14	16	10	33	17	27	16	16	40	19	24	12	21	20	4	12	7	15	46	21	14	8	25	24	26	27	20	6	10	33	16	11
ACICU_01988	106	53	19	81	46	29	66	27	69	43	80	33	92	57	47	62	42	47	71	36	146	105	64	53	47	56	63	42	74	52	44	40	35	61	131	77	29	31	107	116	131	50	112	62	37	97	70	105
ACICU_01989	301	117	160	96	173	111	180	270	210	207	193	216	234	232	217	192	145	243	127	161	194	210	151	107	283	266	111	97	138	288	80	94	118	135	203	115	177	145	160	188	160	226	251	162	115	193	146	132
ACICU_01990	284	216	204	232	211	146	179	132	207	162	167	188	138	134	149	262	118	212	198	126	248	189	155	257	387	237	204	130	246	158	143	209	150	123	148	131	173	167	232	157	176	135	218	208	108	232	265	201
ACICU_01991	73	71	40	76	45	34	53	48	62	42	33	38	37	37	43	57	33	42	39	48	61	37	42	53	78	40	63	42	62	46	34	25	37	29	49	30	45	47	60	77	43	42	63	50	28	68	75	45
ACICU_01992	75	48	28	62	47	41	45	32	70	33	35	32	50	33	45	60	46	67	40	53	74	54	50	49	56	63	37	29	60	37	20	20	19	34	42	85	41	32	61	76	46	56	52	52	31	49	51	35
ACICU_01993	39	23	26	33	27	24	27	23	22	16	15	24	23	19	19	31	28	32	24	26	25	20	31	30	45	47	35	12	21	25	15	17	14	13	21	13	26	26	45	34	27	39	27	29	17	25	26	29
ACICU_01994	17	11	8	9	11	5	5	7	14	8	2	3	5	8	6	7	6	12	10	11	16	14	5	7	28	18	13	3	5	9	14	6	11	5	11	4	8	8	18	11	14	6	13	12	11	16	18	6
ACICU_01995	39	30	45	29	51	57	28	37	28	37	26	30	22	14	40	51	27	46	36	25	32	15	62	67	32	53	44	19	33	20	23	26	17	22	25	27	38	36	50	61	46	50	52	39	27	49	28	30
ACICU_01996	10	8	8	16	11	10	3	8	9	3	9	8	2	10	5	7	6	18	3	7	11	10	10	4	11	13	11	5	3	3	7	8	5	5	10	2	10	1	20	9	8	19	15	11	3	14	9	7
ACICU_01997	36	17	26	26	25	27	12	16	19	19	17	22	13	19	19	22	13	29	16	12	19	20	27	31	26	29	19	10	23	16	13	12	8	10	10	24	16	12	27	17	37	19	26	27	12	33	18	16
ACICU_01998	30	20	20	22	26	24	13	13	13	11	13	14	13	10	15	25	7	23	23	22	18	20	21	25	30	26	31	12	18	22	10	12	8	1	20	4	10	10	27	34	35	28	23	24	23	21	28	20
ACICU_01999	250	118	140	172	182	128	135	75	153	86	91	104	62	69	158	180	68	124	171	106	202	112	150	212	284	181	215	124	130	73	91	98	108	84	100	121	118	127	241	241	284	157	251	247	94	181	220	220
[truncated: 1,668 more rows]
